# Supplementary material for: Assessment of Chemo-Immunotherapy Regimens in Patients with Refractory or Relapsed Neuroblastoma: A Systematic Review with Meta-Analysis of Critical Oncological Outcomes
Source: J Clin Med. 2025 Jan 31;14(3):934. doi: 10.3390/jcm14030934 (PMC11818460; doi:10.3390/jcm14030934)
Supplement: Supplementary file 1 [file jcm-14-00934-s001.zip]

Archive with 2 entries (2 files):
- Supplementary Tables and Figures.pdf
- Supplementary Materials File S1.xlsx
