# Supplementary material for: Assessment of Chemo-Immunotherapy Regimens in Patients with Refractory or Relapsed Neuroblastoma: A Systematic Review with Meta-Analysis of Critical Oncological Outcomes
Source: J Clin Med. 2025 Jan 31;14(3):934. doi: 10.3390/jcm14030934 (PMC11818460; doi:10.3390/jcm14030934)
Supplement: Supplementary file 1 [file jcm-14-00934-s001.zip › Supplementary Materials File S1.xlsx]

## Sheet: Sayfa 1 - ctg-studies (1)
ctg-studies (1)
NCT Number	Study Title	Study URL	Study Status	Study Results	Conditions	Interventions	Primary Outcome Measures	Secondary Outcome Measures	Other Outcome Measures	Sponsor	Collaborators	Study Type	Study Design	Start Date
NCT03721068	Study of CAR T-Cells Targeting the GD2 With IL-15+iCaspase9 for Relapsed/Refractory Neuroblastoma or Relapsed/Refractory Osteosarcoma	https://clinicaltrials.gov/study/NCT03721068	RECRUITING	NO	Neuroblastoma|Osteosarcoma	BIOLOGICAL: iC9.GD2.CAR.IL-15 T-cells|DRUG: Cyclophosphamide|DRUG: Fludarabine	Number of participants with adverse events as a measure of safety and tolerability of iC9.GD2.CAR.IL-15 T cells administered to pediatric subjects with relapsed or refractory neuroblastoma or relapsed/refractory osteosarcoma, Toxicity will be classified and graded according to the National Cancer Institute's Common Terminology Criteria for Adverse Events (AEs) (CTCAE, version 5.0), a descriptive …	Identify the maximum tolerated dose (MTD) of iC9.GD2.CAR.IL-15 T cells administered to pediatric subjects with relapsed or refractory neuroblastoma or relapsed/refractory osteosarcoma, Tolerability of iC9.GD2.CAR.IL-15 T cells will be assessed by NCI-CTCAE criteria and the CRS grading criteria outlined in Section 12.4 and neurotoxicity/ICANS will be graded according to criteria outlined in Sectio…		UNC Lineberger Comprehensive Cancer Center	United States Department of Defense|Bellicum Pharmaceuticals|University Cancer Research Fund at Lineberger Comprehensive Cancer Center|National Cancer Institute (NCI)	INTERVENTIONAL	Allocation: NA|Intervention Model: SINGLE_GROUP|Masking: NONE|Primary Purpose: TREATMENT	2019-02-19
NCT05650749	GPC2 CAR T Cells for Relapsed or Refractory Neuroblastoma	https://clinicaltrials.gov/study/NCT05650749	RECRUITING	NO	Refractory Neuroblastoma|Relapsed Neuroblastoma|High-risk Neuroblastoma	BIOLOGICAL: GPC2 CAR T cells	Determine the Maximum Tolerated Dose of GPC2 CAR T cells, The Maximum Tolerated Dose of GPC2 CAR T cells will be determined by measuring the incidence of dose limiting toxicities following administration of the product., 5 years|Frequency of Adverse Events Following GPC2 CAR T cell administration, Assess the frequency and severity of treatment related adverse events following administration of GP…	Manufacturing Feasibility of GPC2 CAR T cells, Manufacturing Feasibility will be evaluated as the Percentage of patients with GPC2 CAR T cell products that meet release criteria, 5 years|Persistence of GPC2 CAR T cells, Persistence of GPC2 CAR T cells will be measured by Polymerase Chain Reaction (or flow cytometry) analysis of whole blood to detect and quantify survival of GPC2 CAR T cells over …		Stephan Grupp MD PhD	Children's Hospital of Philadelphia|Gilead Sciences|University of Pennsylvania|National Cancer Institute (NCI)	INTERVENTIONAL	Allocation: NON_RANDOMIZED|Intervention Model: SEQUENTIAL|Masking: NONE|Primary Purpose: TREATMENT	2023-05-23
NCT05400603	Allogeneic Expanded Gamma Delta T Cells With GD2 Chemoimmunotherapy in Relapsed /Refractory Neuroblastoma or Refractory/ Relapsed Osteosarcoma	https://clinicaltrials.gov/study/NCT05400603	RECRUITING	NO	Neuroblastoma|Refractory Neuroblastoma|Relapsed Neuroblastoma|Relapsed Osteosarcoma|Refractory Osteosarcoma	COMBINATION_PRODUCT: Ex Vivo Expanded Allogeneic γδ T Cells in Combination with Dinutuximab, Temozolomide, Irinotecan and Zoledronate	Maximum Tolerated Dose/Recommended Phase 2 Dose of gamma delta T cells, The descriptions and grading scales found in the revised National Cancer Institute (NCI) Common Terminology Criteria for Adverse Events (CTCAE) version 5.0 will be utilized for adverse event (AE) reporting. The MTD/RP2D is defined as the maximum dose at which fewer than one-third of patients experience dose limiting toxicity …	Describe Non-Hematological Toxicities, Proportion of patients with any Grade 3 or greater non-hematological toxicities on any course, all toxicities from enrollment through 30 days following end of protocol therapy|Describe Hematological Toxicities, Proportion of patients with any Grade 3 or greater hematological toxicities on any course, all toxicities from enrollment through 30 days following e…		Emory University		INTERVENTIONAL	Allocation: NA|Intervention Model: SEQUENTIAL|Masking: NONE|Primary Purpose: TREATMENT	2023-11-06
NCT00486564	Safety Study of Nifurtimox for Relapsed or Refractory Neuroblastoma	https://clinicaltrials.gov/study/NCT00486564	COMPLETED	NO	Neuroblastoma	DRUG: Nifurtimox	Test the safety of nifurtimox in children with relapsed or refractory neuroblastoma alone and in combination with cyclophosphamide and topotecan., 3 months	To evaluate the pharmacokinetic profile of nifurtimox alone and in combination with cyclophosphamide and topotecan., 3 months|To determine the response rate to treatment with nifurtimox combined with cyclophosphamide/topotecan, 3 months		University of Vermont	St. Louis University	INTERVENTIONAL	Allocation: NON_RANDOMIZED|Intervention Model: SINGLE_GROUP|Masking: NONE|Primary Purpose: TREATMENT	2006-11
NCT02337309	SF1126 for Patients With Relapsed or Refractory Neuroblastoma	https://clinicaltrials.gov/study/NCT02337309	TERMINATED	NO	Neuroblastoma	DRUG: SF1126	Toxicities, based on the CTCAE criteria, will be used to measure the severity of adverse events, Toxicity will be graded using the CTCAE criteria, version 4. The CTCAE provides descriptive terminology and a grading scale for each adverse event listed. A copy of the CTCAE can be downloaded from the CTEP home page (http://ctep.cancer.gov)., 6 months	Evaluation of response, Response will be determined by the evaluation of CT/MRI scans and bone marrow biopsy., After day 1 of week 4 of cycles 2, 4, and 6|Pharmacokinetics: Parameters include AUC, clearance, Cmax, Tmax, & terminal half-life for SF1101 & SF1174. With rapid conversion of SF1126 to SF1101, only AUC, clearance, Cmax & Tmax are calculated for SF1126., Plasma samples will be collected …		New Approaches to Neuroblastoma Therapy Consortium	SignalRX Pharmaceuticals, Inc.|University of Southern California	INTERVENTIONAL	Allocation: NA|Intervention Model: SINGLE_GROUP|Masking: NONE|Primary Purpose: TREATMENT	2015-07-09
NCT01109238	A Trial Using Molecular-Guided Therapy in Patients With Refractory or Recurrent Neuroblastoma	https://clinicaltrials.gov/study/NCT01109238	COMPLETED	NO	Refractory Neuroblastoma|Relapsed Neuroblastoma		Feasibility of using protocol process to make real time treatment decisions, To pilot 5 patients to evaluate the feasibility of using predictive modeling based on genome-wide mRNA expression profiles of bone marrow derived neuroblastoma cells or tumor biopsies to make real-time treatment decisions., 4 months			Giselle Sholler	Van Andel Research Institute	OBSERVATIONAL	Observational Model: |Time Perspective: p	2010-04
NCT05027386	Apatinib Mesylate Combined With IT Regimen for the Treatment of Recurrent or Refractory Pediatric Neuroblastoma	https://clinicaltrials.gov/study/NCT05027386	RECRUITING	NO	Neuroblastoma	DRUG: Apatinib, Irinotecan, Temozolomide	Objective response rate, Objective response rate of apatinib combined with IT in the treatment of recurrent or refractory pediatric neuroblastoma, including complete response (CR) and partial response (PR)., up to 6 courses of therapy, or about 6 months	Progression-free survival, Progression-free survival of apatinib combined with IT regimen in the treatment of relapsed or refractory pediatric neuroblastoma;, up to 60 months|Overall survival, Overall survival of apatinib combined with IT regimen in the treatment of relapsed or refractory pediatric neuroblastoma, up to 60 months|Duration of remission, Duration of remission of apatinib combined wi…		Sun Yat-sen University		INTERVENTIONAL	Allocation: NA|Intervention Model: SINGLE_GROUP|Masking: NONE|Primary Purpose: TREATMENT	2021-08-26
NCT00867568	TPI 287 in Patients With Refractory or Recurrent Neuroblastoma or Medulloblastoma	https://clinicaltrials.gov/study/NCT00867568	COMPLETED	YES	Neuroblastoma|Medulloblastoma|Relapse	DRUG: TPI 287	Number of Participants With Adverse Events as a Measure of Safety and Tolerability, To determine the safety, tolerability and maximum tolerated dose (MTD) of TPI 287 as a single agent and collect exploratory data on the safety and tolerability of TPI 287 in combination with temozolomide (TMZ) in pediatric and young adult patients with refractory or recurrent neuroblastoma or medulloblastoma, 2 ye…	Tmax of TPI 287in Pediatrics Using Pharmacokinetic (PK) Testing., Cycle 3 day 1 at Pre dose, 0 (end of infusion), 0.25, 0.5, 1, 2, 4, and 6 hours post dose|Number of Patients With an Overall Response Rate (ORR) of PR or CR, Per Response Evaluation Criteria In Solid Tumors Criteria (RECIST v1.0) for target lesions and assessed by MRI: Complete Response (CR), Disappearance of all target lesions; Pa…		Giselle Sholler	Cortice Biosciences, Inc.	INTERVENTIONAL	Allocation: NA|Intervention Model: SINGLE_GROUP|Masking: NONE|Primary Purpose: TREATMENT	2009-03
NCT02919046	Study Evaluating the Efficacy and Safety With CAR-T for Relapsed or Refractory Neuroblastoma in Children	https://clinicaltrials.gov/study/NCT02919046	UNKNOWN	NO	Relapsed or Refractory Neuroblastoma	BIOLOGICAL: GD2-targeted CAR-T cells	The overall efficiency of patients with neuroblastoma after autologous CAR-T cell therapy, The overall efficiency will be determined by the evaluation of CT/MRI scans and bone marrow biopsy. Assessment of tumor remission rate according to International Neuroblastoma Response Criteria. The overall efficiency = (complete remission (CR) number + the number of very good partial remission (VGPR) numbe…	Progression free survival, From the test of the progression of disease progression or the interval between disease and death., 3 years|Overall survival, For all patients, overall survival refers to the period from being included in the test group to death caused by any reason, 3 years|Patients-based Quality of Life Evaluation, According to EORTC quality of life measurement scale PedsQL4.0_ childr…		Sinobioway Cell Therapy Co., Ltd.	Nanjing Children's Hospital|Children's Hospital of Fudan University	INTERVENTIONAL	Allocation: NA|Intervention Model: SINGLE_GROUP|Masking: NONE|Primary Purpose: TREATMENT	2016-09
NCT01114555	Bevacizumab, Irinotecan and Temozolomide for Relapsed or Refractory Neuroblastoma	https://clinicaltrials.gov/study/NCT01114555	COMPLETED	YES	Neuroblastoma	DRUG: Bevacizumab, Irinotecan and Temozolomide	Overall Responses, To evaluate tumor responses to combination of irinotecan, temozolomide and bevacizumab in patients with resistant NB., 15-35 days after cycle 2	Number of Participants With Treatment Related Toxicity, To determine the toxicity of the combination of irinotecan, temozolomide and bevacizumab in patients with resistant NB., Patients will be evaluated at least once weekly for toxicity. Observation for toxicities for up to 42 days|To Evaluate Changes in Angiogenic Markers After Treatment With the Combination of Irinotecan, Temozolomide and Beva…		Memorial Sloan Kettering Cancer Center	Genentech, Inc.	INTERVENTIONAL	Allocation: NA|Intervention Model: SINGLE_GROUP|Masking: NONE|Primary Purpose: TREATMENT	2010-04-29
NCT00601003	Study of Nifurtimox to Treat Refractory or Relapsed Neuroblastoma or Medulloblastoma	https://clinicaltrials.gov/study/NCT00601003	COMPLETED	YES	Neuroblastoma|Medulloblastoma	DRUG: Nifurtimox|DRUG: Cyclophosphamide|DRUG: Topotecan	Number of Participants With Related Adverse Events as a Measure of Safety and Tolerability, Test the safety of nifurtimox in children with relapsed or refractory neuroblastoma or medulloblastoma in combination with cyclophosphamide/topotecan, 2 years|Best Radiological Response in Participants Using the RECIST Criteria, Test the efficacy of nifurtimox in children with relapsed or refractory neurob…			Giselle Sholler	Bayer	INTERVENTIONAL	Allocation: NA|Intervention Model: SINGLE_GROUP|Masking: NONE|Primary Purpose: TREATMENT	2008-01-14
NCT04903899	177Lutetium-DOTATATE in Children With Primary Refractory or Relapsed High-risk Neuroblastoma	https://clinicaltrials.gov/study/NCT04903899	RECRUITING	NO	Neuroblastoma Recurrent|Neuroblastoma	COMBINATION_PRODUCT: 177Lu-DOTATATE	Treatment response assessed in accordance with the Revised International Neuroblastoma Response Criteria (INRC) - 1 months after End of Treatment, Treatment response assessed in accordance with the Revised International Neuroblastoma Response Criteria (INRC), 1 months following end of treatment	Number and severity of treatment-related adverse events, Number and severity of treatment-related adverse events, Up to 5 years after end of treatment|Treatment response assessed in accordance with the Revised International Neuroblastoma Response Criteria (INRC) - 4 months after End of Treatment, Treatment response assessed in accordance with the Revised International Neuroblastoma Response Crite…	Tumour dosimetry: absorbed dose per administration of 177Lu-DOTATATE, Measured by SPECT/CT, At every administered dose of 177Lu-DOTATATE throughout the trial treatment phase (5 years)|Correlation of expression of Somatostatin Receptor-2 (SSTR-2) to uptake on 68Ga-DOTATOC PET/CT, SSTR-2 expression in the histology samples from primary surgery measured by immunohistochemistry., Throughout the trial…	Jakob Stenman	Advanced Accelerator Applications|Novartis	INTERVENTIONAL	Allocation: NA|Intervention Model: SINGLE_GROUP|Masking: NONE|Primary Purpose: TREATMENT	2021-05-19
NCT00003737	Rebeccamycin Analog in Treating Children With Relapsed or Refractory Neuroblastoma	https://clinicaltrials.gov/study/NCT00003737	COMPLETED	NO	Neuroblastoma	DRUG: becatecarin	Response (complete response, very good partial response, or partial response)|Freedom from progression|Time to treatment failure	Toxicity		Memorial Sloan Kettering Cancer Center	National Cancer Institute (NCI)	INTERVENTIONAL	Allocation: |Intervention Model: |Masking: |Primary Purpose: TREATMENT	1999-01
NCT02761915	A Phase I Trial of Anti-GD2 T-cells (1RG-CART)	https://clinicaltrials.gov/study/NCT02761915	COMPLETED	YES	Relapsed or Refractory Neuroblastoma	OTHER: Leukapheresis|DRUG: Cyclophosphamide|DRUG: Fludarabine|GENETIC: 1RG-CART	To Evaluate the Feasibility of 1RG-CART Therapy in Patients With Relapsed or Refractory Neuroblastoma, Feasibility of 1RG-CART therapy assessed as the number of patients who commence T-cell processing and are subsequently evaluable for 1RG-CART engraftment at Day 14., Day 14|Safety and Tolerability of 1RG-CART Therapy, Number of serious adverse events, non-serious adverse events and adverse event…	1RG-CART Counts in the Peripheral Blood, Number of patients with 1RG-CART levels in peripheral blood above the limit of quantification for the assay (10 cells/µL) by flow cytometry., From Day 0 until end of trial (median 38.5 days, range 20 to 233 days)|Assessment of Tumour Response From Baseline (RECIST), Assessment of best tumour response from baseline according to Response Evaluation Criteria …		Cancer Research UK		INTERVENTIONAL	Allocation: NON_RANDOMIZED|Intervention Model: SEQUENTIAL|Masking: NONE|Primary Purpose: TREATMENT	2016-02-29
NCT06013618	Clinical Analysis of Naxitamab (hu3F8) in the Treatment of Pediatric High Risk or Refractory/ Relapsed Neuroblastoma	https://clinicaltrials.gov/study/NCT06013618	RECRUITING	NO	Neuroblastoma	DRUG: Naxitamab monotherapy|DRUG: GM-CSF|DRUG: Irinotecan|DRUG: Temozolomide|DRUG: Naxitamab in combination therapy|DRUG: GM-CSF with combination regimen|DRUG: Sintilimab	ORR, The proportion of patients who achieved CR or PR, from start of naxitamab treatment to 1.5 years after EOT	DCR, The proportion of patients who achieved CR or PR or SD, from start of naxitamab treatment to 1.5 years after EOT|EFS, The time from from start of naxitamab treatment to disease progression, recurrence, from start of naxitamab treatment to 1.5 years after EOT|OS, The time from from start of naxitamab treatment to death or loss of follow-up, from start of naxitamab treatment to 1.5 years after…		Sun Yat-sen University	Hainan General Hospital	INTERVENTIONAL	Allocation: NON_RANDOMIZED|Intervention Model: SEQUENTIAL|Masking: NONE|Primary Purpose: TREATMENT	2023-06-19
NCT05754684	Quadruple Immunotherapy for Neuroblastoma	https://clinicaltrials.gov/study/NCT05754684	RECRUITING	NO	Neuroblastoma Recurrent	BIOLOGICAL: Natural killer cell|DRUG: Dinutuximab beta|DRUG: Interleukin-2|DRUG: Granulocyte-Macrophage Colony-Stimulating Factor|DRUG: Spironolactone|DRUG: Naxitamab	Proportion of patients who have objective response in the tumor, Objective response = complete response + partial response + minor response + stable disease, 1-2 months	Overall survival at 1 year, From the date of treatment start until the date of death from any cause, assessed up to 1 year, up to 1 year|Progression-free survival, From date of treatment start until the date of first documented progression or the date of death from any cause, whichever comes first, assessed up to 1 year, up to 1 year|Proportion of patients who have tumor relapse, relapse = reappe…		Hong Kong Children's Hospital	The University of Hong Kong	INTERVENTIONAL	Allocation: NA|Intervention Model: SINGLE_GROUP|Masking: NONE|Primary Purpose: TREATMENT	2022-01-01
NCT06751134	Chimeric Natural Killer Receptor-Universal T Cells for Relapsed or Refractory Neuroblastoma	https://clinicaltrials.gov/study/NCT06751134	ENROLLING_BY_INVITATION	NO	Neuroblastoma, Recurrent, Refractory	DRUG: Chimeric Natural Killer Receptor Universal T-cells (CNK-UT)	Incidence of Treatment Related adverse events (AEs), Incidence of Treatment Related AEs, AEs of special interest and serious adverse events (SAEs) assessed by NCI-CTCAE v5.0 criteria, up to 1 year	Objective Response Rate (ORR), Overall response is defined as either a complete or partial response (CR+PR), the response should be confirmed no less than 4 weeks after the first evaluation., up to 1 year|Duration of Response (DOR), The period from the first evaluation of CR or PR to the first evaluation of PD or death of any cause., up to 1 year|Disease control rate (DCR), The number of cases in…	biomarkers, Ferritin, lactate dehydrogenase (LDH), neuron specific enolase (NSE) will be analyzed., up to 1 year|Levels of peripheral blood lymphocyte subsets, Percentage of T cell、B cell、NK Cells、Treg cell and MDSC in peripheral blood detected by FCM after infusion., up to 1 year	Nanjing Children's Hospital		INTERVENTIONAL	Allocation: NON_RANDOMIZED|Intervention Model: SINGLE_GROUP|Masking: NONE|Primary Purpose: TREATMENT	2024-12-28
NCT00293319	131 I-MIBG in Treating Patients With Refractory or Relapsed Neuroblastoma	https://clinicaltrials.gov/study/NCT00293319	COMPLETED	NO	Neuroblastoma	BIOLOGICAL: filgrastim|RADIATION: iobenguane I 131	Ability of iodine I 131 metaiodobenzylguanidine to provide palliative therapy|Acute and late toxicities	Disease and symptom responses		University of California, San Francisco	National Cancer Institute (NCI)	INTERVENTIONAL	Allocation: NA|Intervention Model: SINGLE_GROUP|Masking: NONE|Primary Purpose: TREATMENT	2005-04
NCT01713439	Allogeneic Neuroblastoma Cells for Relapsed/ Refractory Neuroblastoma, CYCHEALL	https://clinicaltrials.gov/study/NCT01713439	COMPLETED	NO	Neuroblastoma	BIOLOGICAL: Injection of allogeneic neuroblastoma cells	To assess the safety of up to four subcutaneous (SC) injections of allogeneic neuroblastoma cells which have been genetically modified by measuring adverse events., The patients will be given four injections as per the protocol schedule with the evaluation at Week 8 (month 2). This will constitute a course and the evaluation of the dose limiting toxicity will be done during this course. Any patie…	To determine whether MHC restricted or unrestricted antitumor immune responses are induced by SC injection of modified allogeneic neuroblasts and the cell doses required to produce these effects measured by punch biopsies., For all the patients punch biopsies at the injection site will be done. From this a qualitative assessment of number of CD4 or CD8 or both types of cells will be made in order…		Baylor College of Medicine	The Methodist Hospital Research Institute|Center for Cell and Gene Therapy, Baylor College of Medicine|St. Jude Children's Research Hospital	INTERVENTIONAL	Allocation: NA|Intervention Model: SINGLE_GROUP|Masking: NONE|Primary Purpose: TREATMENT	1997-12
NCT00276679	Temozolomide in Treating Young Patients With High-Risk Relapsed or Refractory Neuroblastoma	https://clinicaltrials.gov/study/NCT00276679	COMPLETED	NO	Neuroblastoma	DRUG: temozolomide				Children's Cancer and Leukaemia Group		INTERVENTIONAL	Allocation: NON_RANDOMIZED|Intervention Model: |Masking: NONE|Primary Purpose: TREATMENT	2003-04
NCT03209869	Treatment of Relapsed or Refractory Neuroblastoma and Osteosarcoma With Expanded Haploidentical NK Cells and Hu14.18-IL2	https://clinicaltrials.gov/study/NCT03209869	WITHDRAWN	NO	Neuroblastoma|Relapsed Neuroblastoma|Recurrent Neuroblastoma|Osteosarcoma	BIOLOGICAL: Ex vivo Expanded and Activated Haploidentical Donor NK Cells|BIOLOGICAL: Hu14.18-IL2	Safety: Incidence of treatment-emergent adverse events of treatment with AENK cells and hu14.18-IL2, Safety will be assessed by quantifying adverse events ≥ grade 3, using CTCAE (v.5), with certain pre-defined exceptions based on known, transient, reversible, clinically manageable toxicities of the chemotherapy and hu14.18-IL2., up to 28 days after final dose of EA-NK cells or hu14.18-IL2, whiche…	Efficacy: Progression free survival, The time elapsed from initial EANK cell infusion until disease progression or death or study censure 12 months after final dose of immunotherapy, up to12 months after final dose of EA-NK cells or hu14.18-IL2, whichever occurs last|Efficacy: Overall survival, The time from initial EANK cell infusion until death from any cause or study censure 12 months after fi…		University of Wisconsin, Madison	National Cancer Institute (NCI)|Solving Kids' Cancer|Midwest Athletes Against Childhood Cancer, Inc. (MACC Fund)|Wade's Army|The Catherine Elizabeth Blair Memorial Foundation / GWCF	INTERVENTIONAL	Allocation: NA|Intervention Model: SINGLE_GROUP|Masking: NONE|Primary Purpose: TREATMENT	2018-03-12
NCT00698009	Haploidentical Natural Killer (NK) Cells in Patients With Relapsed or Refractory Neuroblastoma	https://clinicaltrials.gov/study/NCT00698009	TERMINATED	YES	Neuroblastoma	DRUG: Fludarabine|DRUG: Cyclophosphamide|BIOLOGICAL: Natural Killer Cell Infusion|DRUG: Mesna|DRUG: Interleukin-2	Participant Disease Response, Neuroblastoma International Response Criteria: Complete Response (CR): No evidence of disease (primary and metastasis) clinically \& radiographic studies, (homovanillic acid (HVA)/vanillylmandelic acid (VMA) normal). Very Good Partial Response (VGPR): \>90% reduction in primary tumor, resolution all metastatic tumor except bone. No new bone lesions and improvement on…			M.D. Anderson Cancer Center		INTERVENTIONAL	Allocation: NA|Intervention Model: SINGLE_GROUP|Masking: NONE|Primary Purpose: TREATMENT	2008-06
NCT00874315	Allogeneic Hematopoietic Stem Cell Transplantation for Relapsed or Refractory High-Risk NBL.	https://clinicaltrials.gov/study/NCT00874315	WITHDRAWN	NO	Neuroblastoma	OTHER: anti-thymocyte globulin|DRUG: busulfan|DRUG: cyclosporine|DRUG: fludarabine phosphate|DRUG: mycophenolate mofetil|DRUG: tacrolimus|PROCEDURE: allogeneic hematopoietic stem cell transplantation	Feasibility as measured by the incidence of donor engraftment, transplant-related mortality, and grade III-IV acute graft-vs-host disease (GVHD) at day 100 and the incidence of extensive chronic GVHD within the first year post-transplantation, The safety and feasibility of reduced intensity allogeneic HSCT will be established in this population by monitoring the incidence of adverse events- 100 d…	Progression-free survival (PFS) at 1 year, 1 year post- HSCT|Relationship between biologic endpoints (e.g., number of natural killer [NK] cells infused, NK cell recovery, and NK cell chimerism status) and clinical endpoints (e.g., donor engraftment, acute GVHD, transplant-related mortality, and PFS), 3 and 6 months post-SCT|Relationship between presence of killer immunoglobulin-like receptor (KIR…		Nationwide Children's Hospital		INTERVENTIONAL	Allocation: NON_RANDOMIZED|Intervention Model: SINGLE_GROUP|Masking: NONE|Primary Purpose: TREATMENT	2008-09
NCT03794349	Irinotecan Hydrochloride, Temozolomide, and Dinutuximab With or Without Eflornithine in Treating Patients With Relapsed or Refractory Neuroblastoma	https://clinicaltrials.gov/study/NCT03794349	ACTIVE_NOT_RECRUITING	NO	High Risk Neuroblastoma|Recurrent Neuroblastoma|Refractory Neuroblastoma	BIOLOGICAL: Dinutuximab|DRUG: Eflornithine Hydrochloride|DRUG: Irinotecan Hydrochloride|BIOLOGICAL: Sargramostim|DRUG: Temozolomide	Response rate, Responders are defined as patients who achieve a \>= minor response (MR) per the International Neuroblastoma Response Criteria (INRC) as their best overall response by the end of 6 cycles. The response rate to treatment will be calculated among all eligible patients, including placement of a 95% confidence interval on the response rate., After every 2 cycles, for a maximum of 6 cyc…	Progression-free survival (PFS), Kaplan-Meier method will be used to estimate progression-free survival (PFS). PFS time will be calculated from the time of randomization to the occurrence of relapse, progressive disease, or death. Patients without a PFS event will be censored at the time of last follow-up., Up to 5 years|Overall survival (OS), Kaplan-Meier method will be used to estimate overall …	Immune and cytokine profiles, Will be assessed by exploring the relationship between response (responder versus \[vs.\] non-responder) after 6 cycles on Regimen B with serum cytokine levels (IL1, IL6, tumor necrosis factor \[TNF\]-alpha, IFN-gamma, etc.), tumor resident immune cells (natural killer \[NK\] cells, tumor-associated macrophages \[TAMS\], tumor infiltrating lymphocyte \[TILS\]), and c…	Children's Oncology Group	National Cancer Institute (NCI)	INTERVENTIONAL	Allocation: RANDOMIZED|Intervention Model: PARALLEL|Masking: NONE|Primary Purpose: TREATMENT	2019-07-08
NCT04211675	NK Cells Infusions With Irinotecan, Temozolomide, and Dinutuximab	https://clinicaltrials.gov/study/NCT04211675	RECRUITING	NO	Relapsed Neuroblastoma|Refractory Neuroblastoma	BIOLOGICAL: Natural Killer Cells|DRUG: Temozolomide|DRUG: Irinotecan|DRUG: Dinutuximab|DRUG: Sargramostim	NK cells safety and tolerability: Number of participants with treatment-related adverse events and toxicities, Number of participants with treatment-related adverse events and toxicities as assessed by CTCAE v4.0, 12 months|Response to NK Cell treatment as determine by CT/MRI imaging, To estimate the response to treatment, as determined by disease status evaluated using CT/MRI scans through the m…	Toxicity Definition of NK cells, Toxicity will be graded using the CTCAE criteria, version 5.0. All grade 3+ toxicities will be reviewed for attribution., 36 months	Assessment of the phenotype of expanded NK cells for neuroblastoma patients, NK cell phenotypes will be measured by mass cytometry (unit of measure= % of nucleated cells), 36 months|Assessment of function of expanded NK cells for neuroblastoma patients, NK cell functional potency will be measured as cytotoxicity by calcien- AM cytotoxicity assays (unit of measure= % of patietns with complete resp…	Nationwide Children's Hospital		INTERVENTIONAL	Allocation: NA|Intervention Model: SINGLE_GROUP|Masking: NONE|Primary Purpose: TREATMENT	2022-09-01
NCT01059071	Safety Study for Refractory or Relapsed Neuroblastoma With DFMO Alone and in Combination With Etoposide	https://clinicaltrials.gov/study/NCT01059071	COMPLETED	YES	Neuroblastoma	DRUG: DFMO|DRUG: Etoposide	Number of Participants With Adverse Events as a Measure of Safety and Tolerability, To determine the safety, tolerability and maximum tolerated dose (MTD) of DFMO as a single agent and in combination with etoposide in pediatric and young adult patients with refractory or recurrent neuroblastoma, length of study plus 30 days	Progression Free Survival (PFS), Progression is defined using Response Evaluation Criteria In Solid Tumors Criteria (RECIST v1.0), as a 20% increase in the sum of the longest diameter of target lesions, or a measurable increase in a non-target lesion, or the appearance of new lesions, 2 years|Number of Patients With an Overall Response Rate (ORR) of PR or CR, Per Response Evaluation Criteria In S…		Giselle Sholler	Cancer Prevention Pharmaceuticals, Inc.|University of Arizona|University of Hawaii	INTERVENTIONAL	Allocation: NA|Intervention Model: SINGLE_GROUP|Masking: NONE|Primary Purpose: TREATMENT	2010-02
NCT00002748	Gene Therapy in Treating Children With Refractory or Recurrent Neuroblastoma	https://clinicaltrials.gov/study/NCT00002748	COMPLETED	NO	Neuroblastoma	BIOLOGICAL: gene-modified tumor cell vaccine therapy|BIOLOGICAL: interleukin-2 gene				St. Jude Children's Research Hospital	National Cancer Institute (NCI)	INTERVENTIONAL	Allocation: |Intervention Model: |Masking: |Primary Purpose: TREATMENT	1991-12
NCT00013806	CHP677: I-Metaiodobenzylguanidine (I-MIBG) Therapy for Refractory Neuroblastoma: a Phase II Study	https://clinicaltrials.gov/study/NCT00013806	UNKNOWN	NO	Neuroblastoma	DRUG: 131I-MIBG				National Center for Research Resources (NCRR)		INTERVENTIONAL	Allocation: |Intervention Model: |Masking: |Primary Purpose: TREATMENT
NCT01355679	Molecular Guided Therapy for Refractory or Recurrent Neuroblastoma	https://clinicaltrials.gov/study/NCT01355679	COMPLETED	YES	Neuroblastoma	DEVICE: Guided Therapy	Percentage of Participants That Are Able to Meet Feasibility Parameters., Feasibility parameter defined as: Enrollment onto study, quality mRNA obtained, gene chip completed, tumor board held, medical monitor review and approval, start of treatment by 21 days post biopsy/surgical resection date, and then completion of 1 cycle of therapy.", 1 year	Number of Participants With Adverse Events as a Measure of Safety, To determine the safety of allowing a molecular tumor board to determine individualized treatment plans, 1 year|Overall Response Rate (ORR) of Participants Using RECIST Criteria, Per Response Evaluation Criteria In Solid Tumors Criteria (RECIST v1.0) for target lesions and assessed by MRI: Complete Response (CR), Disappearance of …		Giselle Sholler		INTERVENTIONAL	Allocation: NA|Intervention Model: SINGLE_GROUP|Masking: NONE|Primary Purpose: DIAGNOSTIC	2011-05
NCT02573896	Immunotherapy of Relapsed Refractory Neuroblastoma With Expanded NK Cells	https://clinicaltrials.gov/study/NCT02573896	ACTIVE_NOT_RECRUITING	NO	Neuroblastoma	DRUG: Dinutuximab|BIOLOGICAL: NK Cells|DRUG: Lenalidomide	NK cell production feasibility (lowest dose level), Proportion of patients whose NK cell product is at least 80% of 10\^7 NK cells per kg (sufficient cells to give at least 1 dose at the lowest dose level)., After cell expansion, day 4 of protocol therapy|NK cell production feasibility, Proportion of patients whose NK cell product is at least 80% of the planned dose for one dose, After cell expan…	Describe Non-Hematological Toxicities, Proportion of patients with any Grade 3 or greater non-hematological toxicities on any course, all toxicities from enrollment through 30 days following end of protocol therapy|Describe Hematological Toxicities, Proportion of patients with any Grade 3 or greater hematological toxicities on any course, all toxicities from enrollment through 30 days following e…		New Approaches to Neuroblastoma Therapy Consortium	Nationwide Children's Hospital|United Therapeutics	INTERVENTIONAL	Allocation: NA|Intervention Model: SINGLE_GROUP|Masking: NONE|Primary Purpose: TREATMENT	2019-01-14
NCT06540963	Tipifarnib and Naxitamab for Relapsed/Refractory Neuroblastoma	https://clinicaltrials.gov/study/NCT06540963	RECRUITING	NO	Neuroblastoma Recurrent	DRUG: Tipifarnib|DRUG: Naxitamab	Determine the Overall Response Rate (ORR) of Participants using INSS Response, To evaluate the activity of Tipifarnib in combination with Naxitamab based on Overall response rate (ORR), 6 months	Number of participants with progression free survival (PFS) during study, To evaluate the activity of Tipifarnib in combination with Naxitamab based on Progression free survival (PFS), 6 months plus 5 years follow up|Length of time that participants experience Overall Survival (OS), To evaluate the efficacy of Tipifarnib in combination with Naxitamab based upon Overall Survival (OS), 6 months plu…		Giselle Sholler		INTERVENTIONAL	Allocation: NON_RANDOMIZED|Intervention Model: PARALLEL|Masking: NONE|Primary Purpose: TREATMENT	2024-12-06
NCT04751383	Testing the Combination of Two Immunotherapy Drugs (Magrolimab and Dinutuximab) in Patients With Relapsed or Refractory Neuroblastoma or Relapsed Osteosarcoma	https://clinicaltrials.gov/study/NCT04751383	TERMINATED	NO	High Risk Neuroblastoma|Recurrent Neuroblastoma|Recurrent Osteosarcoma|Refractory Neuroblastoma|Resectable Osteosarcoma	PROCEDURE: Biospecimen Collection|PROCEDURE: Bone Marrow Aspiration|PROCEDURE: Bone Marrow Biopsy|PROCEDURE: Computed Tomography|BIOLOGICAL: Dinutuximab|PROCEDURE: Magnetic Resonance Imaging|BIOLOGICAL: Magrolimab|PROCEDURE: Resection	Incidence of adverse events (dose finding cohort), Safety data will be analyzed per standard methods and interpreted descriptively. Safety data will be summarized for each disease group separately and for both disease groups combined. Adverse events will be assessed using the Common Terminology Criteria for Adverse Events version 5.0 for type and severity of event. Serious Adverse Events will be …	Pharmacokinetics (PK) of Hu5F9-G4 (magrolimab), The PK Analysis Set will be used for summaries of PK concentration of magrolimab versus time. Serum concentrations will be listed and summarized for magrolimab using descriptive statistics by sampling timepoint and cohort. Graphical plots of individual serum concentration versus time and mean concentration versus time by cohort will be generated., D…		National Cancer Institute (NCI)		INTERVENTIONAL	Allocation: NON_RANDOMIZED|Intervention Model: SEQUENTIAL|Masking: NONE|Primary Purpose: TREATMENT	2021-08-31
NCT06684639	A Study on the Efficacy of GD2-CAR T Cells in the Treatment of Neuroblastoma	https://clinicaltrials.gov/study/NCT06684639	RECRUITING	NO	Neuroblastoma	BIOLOGICAL: GD2-CAR-T cell	Number of Adverse Events, Adverse events are evaluated with CTCAE V4.03, 24 months|Overall response rate (ORR), ORR includes CR, PR,MR.SD,PD.Complete response (CR)#All components CR.Partial response (PR)#PR in at least one component and all other components CR,minimal disease (bone marrow), PR or not involved at baseline.Minor response (MR)#PR or CR in at least one component but at least one othe…	Duration of overall response (DOR), Duration of overall response will be assessed from the CAR-T cell infusion to progression, death or last follow-up., 24 months|Progression-free survival(PFS), PFS will be assessed from the CAR-T cell infusion to progression, death or last follow-up., 24 months|Overall survival(OS), OS will be assessed from the CAR-T cell infusion to death or last follow-up., 24…	The duration of CAR T-cells in vivo, The time of CAR-T cells' persistence in blood and the copies of CAR-T cells, 24 months|CAR-T related cytokine expression, CAR-T related cytokine expression., 24 months	The General Hospital of Western Theater Command	Yake Biotechnology Ltd.	INTERVENTIONAL	Allocation: NA|Intervention Model: SINGLE_GROUP|Masking: NONE|Primary Purpose: TREATMENT	2024-12-01
NCT04106219	A Study of LY3295668 Erbumine in Participants With Relapsed/Refractory Neuroblastoma	https://clinicaltrials.gov/study/NCT04106219	ACTIVE_NOT_RECRUITING	NO	Neuroblastoma	DRUG: LY3295668 Erbumine|DRUG: Topotecan|DRUG: Cyclophosphamide	Number of Participants with Dose Limiting Toxicities (DLTs), Number of Participants with DLTs, Baseline through Cycle 2 (28 Day Cycle)|Overall Response Rate (ORR): Percentage of Participants Who Achieve Complete Response (CR) or Partial Response (PR), ORR, Baseline through Measured Progressive Disease (Estimated up to 5 Years)|Duration of Response (DoR), DoR, Date of CR or PR to Date of Disease P…	Pharmacokinetics (PK): Area Under the Concentration Time Curve (AUC) of LY3295668, PK: AUC of LY3295668, Cycle 1 Day 1 through Cycle 1 Day 15 (28 Day Cycles)|PK: AUC of LY3295668 in Combination with Topotecan and Cyclophosphamide, PK: AUC of LY3295668 in Combination with topotecan and cyclophosphamide, Cycle 1 Day 1 through Cycle 1 Day 15 (28 Day Cycles)|Best Overall Response (BOR): Percentage of…		Eli Lilly and Company	New Approaches to Neuroblastoma Therapy Consortium (NANT)|Innovative Therapies for Children with Cancer in Europe (ITCC)	INTERVENTIONAL	Allocation: RANDOMIZED|Intervention Model: PARALLEL|Masking: NONE|Primary Purpose: TREATMENT	2020-06-11
NCT02743429	Phase II Study of Monoclonal Antibody ch14.18/CHO Continuous Infusion in Patients With Primary Refractory or Relapsed Neuroblastoma	https://clinicaltrials.gov/study/NCT02743429	UNKNOWN	NO	Neuroblastoma	DRUG: dinutuximab beta	Anti-tumour activity of ch14.18/CHO continuous infusion, The response rate in patients with measurable/evaluable disease (skeletal lesions, soft tissue lesions, lymph nodes and/or primary tumour site and bone marrow) as measured by Metaiodobenzylguanidine scan (MIBG), Computed tomography (CT), Magnetic Resonance Imaging (MRI) and/or immunocytology at the end of the study., 2 years	Progression-Free Survival, 5 years|Safety and tolerability, * Pain intensity and the need for appropriate medication for pain relief * Adverse events, vital signs and changes in clinical laboratory assessments, 2 years|Immunogenicity, Immunogenicity: Anti-Drug Antibody (ADA), 2 years|Immunophenotyping, Unit: cells/µl, 2 years|Antibody dependent cellular cytotoxicity (ADCC), Unit: %, 2 years|Compl…		University Medicine Greifswald	Children's Cancer Research Institute, Austria	INTERVENTIONAL	Allocation: NA|Intervention Model: SINGLE_GROUP|Masking: NONE|Primary Purpose: TREATMENT	2015-03-27
NCT00960739	Iodobenzylguanidine Meta-I131 and Topotecan in Young Patients With Refractory or Relapsed Metastatic Neuroblastoma	https://clinicaltrials.gov/study/NCT00960739	COMPLETED	NO	Neuroblastoma	DRUG: Topotecan hydrochloride|PROCEDURE: Autologous hematopoietic stem cell transplantation|RADIATION: iobenguane I 131|RADIATION: total-body irradiation	Response rate, Up to 12 months	Toxicity, Up to 30 days after study treatment		Centre Oscar Lambret	National Cancer Institute, France|Novartis Pharmaceuticals	INTERVENTIONAL	Allocation: NA|Intervention Model: SINGLE_GROUP|Masking: NONE|Primary Purpose: TREATMENT	2008-11
NCT01601535	Study of MLN8237 in Combination With Irinotecan and Temozolomide	https://clinicaltrials.gov/study/NCT01601535	COMPLETED	YES	Neuroblastoma	DRUG: MLN8237|DRUG: Irinotecan|DRUG: Temozolomide	Maximum Tolerated Dose (MTD) When Given Together With Fixed Doses of Irinotecan and Temozolomide in Children and Young Adults With Relapsed or Refractory Neuroblastoma, The MTD was the highest dose level tested at which fewer than two of six patients had first course DLT. Hematologic DLT was defined as grade 4 neutropenia for more than 7 days, need for platelet transfusion for a platelet count of…	Aurora A Expression, To explore whether MYCN status and markers of expression of Aurora A in archival tumor tissue are associated with the antitumor activity of the combination of MLN8237, irinotecan, and temozolomide, From date of study enrollment to the date of progression or withdrawal from the study, up to 34 cycles (about 2 years).|UGT1A1 Genotype, To explore whether UGT1A1 genotype is assoc…		New Approaches to Neuroblastoma Therapy Consortium		INTERVENTIONAL	Allocation: |Intervention Model: SEQUENTIAL|Masking: NONE|Primary Purpose: TREATMENT	2012-05
NCT01701479	Long Term Continuous Infusion ch14.18/CHO Plus s.c. Aldesleukin (IL-2)	https://clinicaltrials.gov/study/NCT01701479	UNKNOWN	NO	Neuroblastoma	DRUG: ch14.18/CHO|DRUG: Aldesleukin|DRUG: Isotretinoin	Event free survival, The primary endpoint is event free survival calculated from the date of randomisation. The following will be considered as events: * disease progression or relapse * death from any cause * second neoplasm, through study completion, an average of 1 year	Pain-toxicity endpoint, assessment of pain intensity and relief by appropriate medication with a validated self-report tool (Wong-Baker Faces Pain Rating Scale, FPS-R), through study completion, an average of 1 year|Efficacy endpoint, validation of the correlation between activated NK cells and ch14.18/CHO level with ADCC by using serum and MNC from patients, through study completion, an average …		St. Anna Kinderkrebsforschung	University Medicine Greifswald|St. Anna Children's Hospital, Vienna|Hospital Universitario La Fe|Istituto Giannina Gaslini|Gustave Roussy, Cancer Campus, Grand Paris|Schneider Children's Medical Center, Israel|Great Ormond Street Hospital for Children NHS Foundation Trust|University Hospital, Toulouse|Johann Wolfgang Goethe University Hospital|Jena University Hospital|Children's University Hospit…	INTERVENTIONAL	Allocation: RANDOMIZED|Intervention Model: PARALLEL|Masking: NONE|Primary Purpose: TREATMENT	2012-01
NCT02308527	Activity Study of Bevacizumab With Temozolomide ± Irinotecan for Neuroblastoma in Children	https://clinicaltrials.gov/study/NCT02308527	ACTIVE_NOT_RECRUITING	NO	Neuroblastoma	DRUG: Bevacizumab|DRUG: Temozolomide|DRUG: Temozolomide|DRUG: Irinotecan|DRUG: Bevacizumab|DRUG: Topotecan|DRUG: Temozolomide|DRUG: Dinutuximab Beta|DRUG: Cyclophosphamide	Best response (Complete Response or Partial Response) while on trial treatment, within 18 or 24 weeks depending on the arm of the trial participant is randomised to., To test whether bevacizumab added to a backbone chemotherapy regimen (temozolomide, irinotecan-temozolomide or topotecan-temozolomide) demonstrates activity in children with relapsed or refractory neuroblastoma To test whether the a…	To evaluate the toxicity of the regimens, Safety of the regimens: Incidence and severity of Adverse Events (AE)s, Assessment will be after 30 days after treatment or end of trial|To evaluate the safety of the regimens, Safety of the regimens: Progression-free survival (PFS), Assessment will be after 30 days after treatment or end of trial|To evaluate the overall safety of the regimens, Safety of …		University of Birmingham	Cancer Research UK|Roche Pharma AG|Imagine for Margo|EUSA Pharma, Inc.	INTERVENTIONAL	Allocation: RANDOMIZED|Intervention Model: FACTORIAL|Masking: NONE|Primary Purpose: TREATMENT	2013-07
NCT01505608	Randomized Efficacy Study of TPI 287 to Treat Primary Refractory or Early Relapsed Neuroblastoma	https://clinicaltrials.gov/study/NCT01505608	TERMINATED	YES	Neuroblastoma	DRUG: TPI 287|DRUG: Temozolomide|DRUG: Irinotecan	Number of Participants With Adverse Events as a Measure of Safety and Tolerability, To determine the safety and tolerability of TPI 287 in combination with Irinotecan and Temozolomide (TPI+I+TMZ) in pediatric and young adult patients with primary refractory or recurrent Neuroblastoma. Phase I patients were all enrolled to receive TPI 287. Phase 2 is where randomization began. Patients were differ…	Pharmacokinetics (PK) of TPI 287 in the Phase I Population of This Trial., To evaluate the drug levels and pharmacokinetics (PK) of TPI 287 from blood samples at multiple time points within the first 24 hours on study., 1 year|Measure Quality of Life of Children Receiving TPI287 Using PedsQL Questionnaires, Evaluate the impact on QOL of children receiving TPI+I+TMZ, 3 years|Progression Free Survi…		Giselle Sholler	Cortice Biosciences, Inc.	INTERVENTIONAL	Allocation: RANDOMIZED|Intervention Model: CROSSOVER|Masking: NONE|Primary Purpose: TREATMENT	2011-12
NCT06450041	NANT 2021-01 Phase II STING (Sequential Temozolomide, Irinotecan, NK Cells and GD2 mAb) Trial	https://clinicaltrials.gov/study/NCT06450041	RECRUITING	NO	Neuroblastoma	DRUG: Universal Donor (UD) TGFβi NK Cells|DRUG: Temozolomide|DRUG: Irinotecan|DRUG: Dinutuximab|DRUG: GM-CSF	Best Overall Response Rate of Evaluable Patients, The response evaluation is based on central review or site review (when central review is not available) of patient diagnostic assessments. Response is determined by the NANT response criteria v2.0 (https://doi.org/10.1002/pbc.26940). 1. Complete response 2. Partial response 3. Minor response 4. Stable response 5. Progressive disease 6. Early deat…	Proportion of Evaluable Participants with Grade 3 or Greater Hematologic Toxicities or Any Hematologic Toxicities Attributed to this therapy., Describe the toxicity profiles for grade 3 or greater hematologic toxicities associated with the protocol therapy any hematologic toxicities attributed to NK cells. All patients who start treatment for this protocol are evaluable for toxicity reporting., A…		New Approaches to Neuroblastoma Therapy Consortium	Nationwide Children's Hospital|United Therapeutics|Children's Neuroblastoma Cancer Fund	INTERVENTIONAL	Allocation: NA|Intervention Model: SINGLE_GROUP|Masking: NONE|Primary Purpose: TREATMENT	2024-12-16
NCT02139397	Study of Difluoromethylornithine (DFMO) in Combination With Bortezomib for Relapsed or Refractory Neuroblastoma	https://clinicaltrials.gov/study/NCT02139397	COMPLETED	YES	Neuroblastoma Recurrent	DRUG: DFMO|DRUG: Bortezomib	Number of Participants With Adverse Events as a Measure of Safety and Tolerability, Phase I- To determine the safety and tolerability of DFMO in combination with bortezomib at 3 dose levels of DFMO: 1500mg/m2 twice daily, 2000mg/m2 twice daily, and 2500mg/m2 twice daily in subjects with relapsed or refractory neuroblastoma who receive one full cycle of this dose. Phase II- Study did not enroll to…	Determine the Overall Response Rate (ORR) of Participants Using RECIST Criteria, To determine the overall response rate (ORR) by the presence of radiologically assessable disease by cross-sectional imaging and in MIBG (meta-iodobenzylguanidine) or PET (positron emission computed tomography) scans. Per Response Evaluation Criteria In Solid Tumors Criteria (RECIST v1.1) for target lesions and asses…		Giselle Sholler	Beat NB Cancer Foundation|Because of Ezra|K C Pharmaceuticals Inc.	INTERVENTIONAL	Allocation: NA|Intervention Model: SINGLE_GROUP|Masking: NONE|Primary Purpose: TREATMENT	2014-06-06
NCT03294954	GD2 Specific CAR and Interleukin-15 Expressing Autologous NKT Cells to Treat Children with Neuroblastoma	https://clinicaltrials.gov/study/NCT03294954	RECRUITING	NO	Neuroblastoma	GENETIC: GINAKIT Cells|BIOLOGICAL: GINAKIT cells + Etanercept	Maximum tolerated dose of autologous NKTs expressing a 2nd generation GD2-specific chimeric antigen receptor administered to patients with relapsed or refractory neuroblastoma in combination with Etanercept., Defined as the highest dose level that will have at most a 33% chance of inducing the following NKT-cell-related dose limiting toxicities (DLTs) within 28 days after infusion of NKTs in comb…	Anti-tumor response of autologous GINAKIT cells in combination with Etanercept in patients with relapsed/refractory neuroblastoma., Summarize tumor response by calculating overall response rates and report the Kaplan-Meier curves for the relapse-free survival., 15 years	Immunologic response of autologous GINAKIT cells in combination with Etanercept in patients with relapsed/refractory neuroblastoma., Summarize at pre- and post-infusion time points using descriptive statistics to evaluate their expansion and persistence. Changes in each of these NKTs in combination with Etanercept from pre-infusion to each time point of post-infusion will be assessed and compared…	Baylor College of Medicine	Center for Cell and Gene Therapy, Baylor College of Medicine	INTERVENTIONAL	Allocation: NON_RANDOMIZED|Intervention Model: SINGLE_GROUP|Masking: NONE|Primary Purpose: TREATMENT	2018-01-18
NCT02914405	Phase I Study of 131-I MIBG Followed by Nivolumab & Dinutuximab Beta Antibodies in Children with Relapsed/refractory Neuroblastoma	https://clinicaltrials.gov/study/NCT02914405	ACTIVE_NOT_RECRUITING	NO	Neuroblastoma	DRUG: Nivolumab|DRUG: Ch14.18/CHO	Incidence of Treatment-Emergent Adverse Events [Safety and tolerability] of 131-I-MIBG, ch14.18/CHO and Nivolumab in paediatric patients, • To determine the safety and tolerability of the novel combination of 131-I-MIBG, ch14.18/CHO and Nivolumab in paediatric patients, assessed by nature, frequency, severity and timing of adverse events, including serious adverse events and immune related advers…	Anti-tumour response in patients with measureable disease as measured by immunocytology, MIBG, CT and/or MRI in patients receiving 131-I-MIBG, ch14.18/CHO and Nivolumab in patients with relapsed and refractory high risk neuroblastoma, To document any evidence of efficacy of 131-I-MIBG, ch14.18/CHO and Nivolumab in patients with relapsed and refractory high risk neuroblastoma (time to progression)…		University Hospital Southampton NHS Foundation Trust	University College London Hospitals|University of Wisconsin, Madison|University Hospital Greifswald|Solving Kids' Cancer US/EU|Joining Against Cancer in Kids|The Band of Parents	INTERVENTIONAL	Allocation: NA|Intervention Model: SINGLE_GROUP|Masking: NONE|Primary Purpose: TREATMENT	2018-05-24
NCT01467986	Multimodal Molecular Targeted Therapy to Treat Relapsed or Refractory High-risk Neuroblastoma	https://clinicaltrials.gov/study/NCT01467986	COMPLETED	NO	Neuroblastoma Recurrent	DRUG: Dasatinib|DRUG: Rapamycin|DRUG: Irinotecan|DRUG: Temozolomide|DRUG: Irinotecan|DRUG: Temozolomide	The primary endpoint is progression-free survival (PFS), The primary objective of this trial is the evaluation of progression-free survival of rNB in children, adolescents and young adults, comparing a multimodal treatment regimen consisting of temozolomide (T), irinotecan (I), rapamycin (R) and dasatinib (S) against irinotecan (I) and temozolomide (T) (I/T) alone, Time interval from date of rand…	Overall survival (OS), Response to the investigational treatment after 4 courses and 8 courses of I/T and 1-year-follow-up|Response to the investigational treatment after 4 and 8 courses of I/T and 1-year-follow-up in the RIST treatment arm, Response to the investigational treatment after 4 courses and 8 courses of I/T and 1-year-follow-up|Duration until adequate response to this treatment regime…		University of Regensburg		INTERVENTIONAL	Allocation: RANDOMIZED|Intervention Model: FACTORIAL|Masking: NONE|Primary Purpose: TREATMENT	2013-08
NCT02630043	Trial of Tolcapone With Oxaliplatin for Neuroblastoma	https://clinicaltrials.gov/study/NCT02630043	TERMINATED	NO	Neuroblastoma	DRUG: Tolcapone|DRUG: Oxaliplatin	Number of Participants with Adverse Events as a Measure of Safety and Tolerability, To determine the safety and tolerability of tolcapone alone and in combination with oxaliplatin at 4 dose levels of tolcapone, 2 years	Determine the Overall Response Rate (ORR) of Participants using RECIST criteria, To determine the overall response rate (ORR) by the presence of radiologically assessable disease by cross-sectional imaging and in MIBG or PET scans., 3 years|Determine the Progression Free Survival (PFS) of Participants using days until progression, To evaluate the activity of tolcapone in combination with oxalipla…		Giselle Sholler		INTERVENTIONAL	Allocation: NA|Intervention Model: SINGLE_GROUP|Masking: NONE|Primary Purpose: TREATMENT	2015-12
NCT01334515	Biological Therapy, Sargramostim, and Isotretinoin in Treating Patients With Relapsed or Refractory Neuroblastoma	https://clinicaltrials.gov/study/NCT01334515	COMPLETED	YES	Recurrent Neuroblastoma	BIOLOGICAL: hu14.18-IL2 fusion protein|DRUG: isotretinoin|BIOLOGICAL: sargramostim|OTHER: laboratory biomarker analysis	Number of Patients With Unacceptable Dose Limiting Toxicities (DLTs), Test for tolerability and monitor for the occurrence of too many unacceptable DLTs using a two-stage stopping rule: (Stage 1) Accrue 10 patients. If more than 1 experience at least one unacceptable DLT during the first treatment cycle, the regimen will be considered to have unacceptable toxicity, and accrual will be temporarily…	Overall Response Evaluated in This Study Using the New International Criteria Proposed by the Revised Response Evaluation Criteria in Solid Tumors (RECIST), Number of patients where best overall response is a complete response (CR)-\[disappearance of all target lesions and disappearance of any other measureable disease\], a very Good Partial Response (VGPR)- \[\>90% decrease of the disease measur…		Children's Oncology Group	National Cancer Institute (NCI)	INTERVENTIONAL	Allocation: NON_RANDOMIZED|Intervention Model: PARALLEL|Masking: NONE|Primary Purpose: TREATMENT	2011-09
NCT00450827	Iodine I 131 Monoclonal Antibody 3F8 and Bevacizumab in Treating Patients With Relapsed or Refractory Neuroblastoma	https://clinicaltrials.gov/study/NCT00450827	COMPLETED	NO	Neuroblastoma	BIOLOGICAL: bevacizumab|BIOLOGICAL: filgrastim|PROCEDURE: autologous hematopoietic stem cell transplantation|RADIATION: iodine I 131 monoclonal antibody 3F8	Maximum tolerated dose (MTD), 2 years			Memorial Sloan Kettering Cancer Center	National Cancer Institute (NCI)	INTERVENTIONAL	Allocation: NA|Intervention Model: SINGLE_GROUP|Masking: NONE|Primary Purpose: TREATMENT	2006-08
NCT00180947	Study of Vinorelbine and Cyclofosfamide Among Patients With Refractory Tumours or in Relapse	https://clinicaltrials.gov/study/NCT00180947	UNKNOWN	NO	Rhabdomyosarcomas|Neoplasms, Connective and Soft Tissue|Ewing Tumor|Osteosarcomas|Neuroblastomas|Medulloblastomas	DRUG: Vinorelbine, cyclofosfamide	To determine the antitumor activity of Vinorelbine and oral Cyclofosfamide association in refractory tumours or in relapse	To evaluate the hematologic tolerance of this association|To evaluate the pharmacokinetics of injectable Vinorelbine		Gustave Roussy, Cancer Campus, Grand Paris		INTERVENTIONAL	Allocation: NON_RANDOMIZED|Intervention Model: SINGLE_GROUP|Masking: NONE|Primary Purpose: TREATMENT	2003-06
NCT00436852	ABT-751 in Treating Children With Neuroblastoma That Has Relapsed or Not Responded to Previous Treatment	https://clinicaltrials.gov/study/NCT00436852	COMPLETED	YES	Disseminated Neuroblastoma|Recurrent Neuroblastoma	DRUG: ABT-751|PROCEDURE: quality-of-life assessment	Median Time to Progression as Assessed by Response Evaluation Criteria in Solid Tumors, Median time to progression observed on ABT-751, along with 95% confidence intervals., From time to enrollment to death due to any cause, assessed up to 5.1 years|1-year Progression-free Survival, PFS probabilities calculated using the Kaplan-Meier method, along 95% confidence intervals, separately for each str…	Objective Response Rate, The percentage of patients who are responders will be tabulated, including a 95% confidence interval on the percentage. Responders were defined as patients who achieved a best overall response of complete response (CR) or partial response (PR) at any time on the study including patients who achieved ≥PR and later had progressive disease or relapse. Response in patients wi…		Children's Oncology Group	National Cancer Institute (NCI)	INTERVENTIONAL	Allocation: NON_RANDOMIZED|Intervention Model: SINGLE_GROUP|Masking: NONE|Primary Purpose: TREATMENT	2007-01
NCT05990751	Multi-modular Chimeric Antigen Receptor Targeting GD2 in Neuroblastoma	https://clinicaltrials.gov/study/NCT05990751	RECRUITING	NO	Neuroblastoma	BIOLOGICAL: GD2 CAR T cells	Safety of administering the ATIMP, Incidence of grade 3-5 toxicity causally related to the ATIMP, particularly severe cytokine release syndrome and severe neurotoxicity., 28 days|Number of therapeutic products generated and the number of ATIMPs infused after successful manufacture, Feasibility of generation of the ATIMP as evaluated by the number of therapeutic products generated and the number o…	Objective response rate, Based on cross-sectional imaging and semi-quantitative assessment on 123I-MIBG after the ATIMP intravenous administration, 1 year|Progression Free Survival (PFS), Progression Free Survival (PFS) after the ATIMP intravenous administration, 1 year|Time to Progression (TTP), Time to Progression (TTP) after the ATIMP intravenous administration, 1 year|Overall survival, Overal…		University College, London		INTERVENTIONAL	Allocation: NA|Intervention Model: SINGLE_GROUP|Masking: NONE|Primary Purpose: TREATMENT	2024-04-19
NCT00186862	Gene Modified Allogeneic Neuroblastoma Cells For Treatment of Relapsed/Refractory Neuroblastoma	https://clinicaltrials.gov/study/NCT00186862	COMPLETED	NO	Neuroblastoma	DRUG: Interleukin-2	• To determine the safety of up to eight subcutaneous injections of allogeneic neuroblastoma cells that have been genetically modified by retroviral vectors to secrete lymphotactin and Interleukin-2, 1 year			St. Jude Children's Research Hospital	Texas Children's Cancer Center|National Cancer Institute (NCI)	INTERVENTIONAL	Allocation: NON_RANDOMIZED|Intervention Model: PARALLEL|Masking: NONE|Primary Purpose: TREATMENT	1998-08
NCT01576692	Combination Chemotherapy, Monoclonal Antibody, and Natural Killer Cells in Treating Young Patients With Recurrent or Refractory Neuroblastoma	https://clinicaltrials.gov/study/NCT01576692	COMPLETED	NO	Neuroblastoma	BIOLOGICAL: Humanized anti-GD2 antibody|DRUG: Chemotherapy|OTHER: Cytokines|BIOLOGICAL: Natural killer cells|DEVICE: CliniMACS	Number of patients experiencing unacceptable toxicity associated with humanized anti-GD2 antibody/chemotherapy (course 1) and anti-GD2 antibody/chemotherapy/NK cells (course 2)., Unacceptable toxicities are defined as: 1) any grade 4 toxicity that does not return to baseline by day 35, 2) any toxicity requiring the use of pressors, including grade 4 acute capillary leak syndrome or grade 3 or 4 h…	Response to treatment, Clinical outcome measured as response to therapy using the RECIST response evaluation criteria in solid tumors and/or clearing of bone marrow and/or improvement in MIBG scans., Baseline and three (3) weeks following courses 2, 4, and 6|Time to progression., Time from date of study enrollment to date of disease progression or recurrence, assessed up to 4.5 years.|Event free …		St. Jude Children's Research Hospital	CURE Childhood Cancer, Inc.	INTERVENTIONAL	Allocation: NA|Intervention Model: SINGLE_GROUP|Masking: NONE|Primary Purpose: TREATMENT	2012-04
NCT05429502	Study of Efficacy and Safety of Ribociclib (LEE011) in Combination With Topotecan and Temozolomide (TOTEM) in Pediatric Patients With Relapsed or Refractory Neuroblastoma and Other Solid Tumors	https://clinicaltrials.gov/study/NCT05429502	RECRUITING	NO	Neuroblastoma	DRUG: Topotecan|DRUG: Temozolomide|DRUG: Ribociclib	Phase 1- Part A: Percentage of participants with Dose Limiting Toxicities (DLTs) in Cycle 1, Percentage of participants with DLTs during first cycle of treatment (each cycle is 28 days) for each dose level associated with administration of ribociclib in combination with topotecan and temozolomide. A DLT is defined as an adverse event or abnormal laboratory value suspected to be related with study…	Plasma concentrations of ribociclib (Phase I-Part A, Phase I-Part B, Phase II), Pharmacokinetic (PK) blood samples will be collected at selected time-points to determine ribociclib plasma concentrations from participants in Phase I-Part A, Phase I-Part B and Phase II, Cycle 1 day 1 and 15; Cycle 2 Day 15. Cycle=28 days|Area under the plasma concentration-time curve (AUC) of ribociclib (Phase I-Pa…		Novartis Pharmaceuticals	Innovative Therapies For Children with Cancer Consortium	INTERVENTIONAL	Allocation: RANDOMIZED|Intervention Model: SEQUENTIAL|Masking: QUADRUPLE (PARTICIPANT, CARE_PROVIDER, INVESTIGATOR, OUTCOMES_ASSESSOR)|Primary Purpose: TREATMENT	2022-12-27
NCT02298348	Sorafenib and Cyclophosphamide/Topotecan in Patients With Relapsed and Refractory Neuroblastoma	https://clinicaltrials.gov/study/NCT02298348	ACTIVE_NOT_RECRUITING	NO	Neuroblastoma	DRUG: Sorafenib|DRUG: Cyclophosphamide|DRUG: Topotecan	The maximum tolerated dose of sorafenib given twice each day when given in combination with cyclophosphamide/topotecan for 5 days, By dose level (Dose Escalation of Sorafenib Only; The entry dose of sorafenib at 125 mg/m2 /dose is equivalent to 62.5% of the single agent MTD for pediatric solid tumor patients). Two to six evaluable patients will be entered at each of the three dose levels for dete…			New Approaches to Neuroblastoma Therapy Consortium	University of California, San Francisco|Children's Hospital Los Angeles|Lucile Packard Children's Hospital|Children's Hospital Medical Center, Cincinnati|University of Michigan|Seattle Children's Hospital|Dana-Farber Cancer Institute|The Hospital for Sick Children|Children's Healthcare of Atlanta|University of Chicago|Cook Children's Health Care System|Children's Hospital Colorado	INTERVENTIONAL	Allocation: NA|Intervention Model: SINGLE_GROUP|Masking: NONE|Primary Purpose: TREATMENT	2015-10-08
NCT00062855	Using Gene Modified Neuroblastoma Cells for the Treatment of Relapsed/Refractory Neuroblastoma	https://clinicaltrials.gov/study/NCT00062855	COMPLETED	NO	Neuroblastoma	PROCEDURE: Skin Biopsy|GENETIC: Gene Modified Neuroblastoma Cells	To determine the safety of up to four subcutaneous (SC) injections of autologous neuroblastoma cells which have been genetically modified by adenoviral vectors to secrete lymphotactin (Lptn) and Interleukin-2 (IL-2)., 2 months|To determine the safety of up to eight (total) of these injections in patients who have received the first four injections without unacceptable toxicity and have evidence o…	To determine whether MHC restricted or unrestricted antitumor immune responses are induced by SC injection of modified autologous neuroblasts and the cell doses required to produce these effects., 3 weeks|To obtain preliminary data on the antitumor effects of this treatment regimen, 8 weeks		Baylor College of Medicine	Center for Cell and Gene Therapy, Baylor College of Medicine	INTERVENTIONAL	Allocation: NA|Intervention Model: SINGLE_GROUP|Masking: NONE|Primary Purpose: TREATMENT	1997-11
NCT02780128	Next Generation Personalized Neuroblastoma Therapy	https://clinicaltrials.gov/study/NCT02780128	TERMINATED	NO	Neuroblastoma|Cancer	PROCEDURE: Biopsy|GENETIC: Next Generation Sequencing|PROCEDURE: Tumor Scans|PROCEDURE: Bone marrow Tests|OTHER: Physical Exam|OTHER: Eye Exam|OTHER: Labs|OTHER: Pregnancy Test|BEHAVIORAL: Interviews|OTHER: ECG|OTHER: Echocardiogram|DRUG: Ribociclib|DRUG: Ceritinib	Incidence of dose limiting toxicities when combining ceritinib with ribociclib, The primary variable is the incidence of dose limiting toxicities (DLTs) during the first 28 days of therapy, At the end of Cycle 1 (each cycle is 28 days)|Area under the curve from time zero to last quantifiable concentration, Area under the plasma concentration time-curve from zero to the last measured concentration…	Cataloguing of genomic alterations identified from biopsies performed at time of relapse in patients with relapsed or refractory neuroblastoma, Neuroblastomas undergo substantial mutational evolution during therapy, and relapsed disease is more likely to be driven by a targetable oncogenic pathway. Genomic alterations measured by next-generation sequencing at time of disease progression will be c…		Yael P Mosse	Novartis Pharmaceuticals|Foundation Medicine	INTERVENTIONAL	Allocation: NON_RANDOMIZED|Intervention Model: SINGLE_GROUP|Masking: NONE|Primary Purpose: TREATMENT	2016-07
NCT01370330	131I-Labeled MIBG for Refractory Neuroblastoma: A Compassionate Use Protocol	https://clinicaltrials.gov/study/NCT01370330	AVAILABLE	NO	Neuroblastoma	DRUG: Metaiodobenzylguanidine (MIBG)				Kieuhoa Vo	Cannonball Kids' Cancer Foundation	EXPANDED_ACCESS
NCT00101309	Vaccine Therapy and Interleukin-2 in Treating Young Patients With Relapsed or Refractory Ewing's Sarcoma or Neuroblastoma	https://clinicaltrials.gov/study/NCT00101309	UNKNOWN	NO	Neuroblastoma|Sarcoma	BIOLOGICAL: aldesleukin|BIOLOGICAL: autologous EBV-transformed B lymphoblastoid-tumor fusion cell vaccine|BIOLOGICAL: therapeutic autologous lymphocytes				Milton S. Hershey Medical Center		INTERVENTIONAL	Allocation: |Intervention Model: |Masking: |Primary Purpose: TREATMENT	2004-11
NCT05338541	Tucidinostat Plus Etoposide in the Treatment of Neuroblastoma in Childhood.	https://clinicaltrials.gov/study/NCT05338541	RECRUITING	NO	Neuroblastoma in Children	DRUG: Tucidinostat and etoposide	Dose Limiting Toxicity (DLT), Dose-limiting toxicity defined as any Grade 4 hematological toxicity and any \> Grade 3 non-hematologic toxicity., 1 year|Maximum Tolerated Dose (MTD), Maximum tolerated dose is highest dose level in which 6 patients treated with at most 1 experiencing DLT., 1 year	Response Rate(ORR), Objective Response Rate（ORR）by RECIST 1.1,the total proportion of patients with complete response（CR）, partial response（PR）, 2 years|progression-free survival (PFS), Time from treatment until disease progression or death, 2 years|overall survival (OS), Time from treatment until death from any cause, 2 years|disease control rate (DCR), The total proportion of patients with comp…		Yizhuo Zhang		INTERVENTIONAL	Allocation: NA|Intervention Model: SINGLE_GROUP|Masking: NONE|Primary Purpose: TREATMENT	2022-05-27
NCT06500819	Autologous B7-H3 Chimeric Antigen Receptor T Cells in Relapsed/Refractory Solid Tumors	https://clinicaltrials.gov/study/NCT06500819	RECRUITING	NO	Neuroblastoma|Sarcoma|Osteosarcoma	DRUG: B7-H3CART Dose (Intravenous)	Feasibility of manufacturing autologous T cells, Feasibility of manufacturing autologous T cells transduced with Ef1a-CAR276 lentiviral vector expressing B7-H3 Chimeric Antigen Receptor (B7-H3-CART), using the Miltenyi CliniMACS Prodigy® system with dasatinib and protamine sulfate., 2 years|Safety and identify the maximum tolerated dose (MTD) and/or recommended phase 2 dose (RP2D) of a single dos…	Clinical response in children and young adults, Assess clinical response in children and young adults with relapsed and refractory solid tumors treated with IV B7-H3CART., 2 years|Safety of B7-H3CART at the MTD/RP2D, Assess the safety of B7-H3CART at the MTD/RP2D in children and young adults with relapsed and refractory solid tumors treated with IV B7-H3CART., 2 years		Stanford University		INTERVENTIONAL	Allocation: NA|Intervention Model: SEQUENTIAL|Masking: NONE|Primary Purpose: TREATMENT	2024-07-11
NCT02030964	N2012-01: Phase 1 Study of Difluoromethylornithine (DFMO) and Celecoxib With Cyclophosphamide/Topotecan	https://clinicaltrials.gov/study/NCT02030964	ACTIVE_NOT_RECRUITING	NO	Neuroblastoma	DRUG: DFMO|DRUG: Celecoxib|DRUG: Cyclophosphamide|DRUG: Topotecan	Number of participants with adverse events as a measure of safety and tolerability., The standard 3+3 design for dose escalation will be utilized. 3-6 patients will enroll at each of 4 dose levels, but enrollment to a dosing cohort will cease after observation of DLTs in 2 or more patients. A minimum of 2 to a maximum of 24 patients will be enrolled assuming all 4 dose levels require 6 patients b…			New Approaches to Neuroblastoma Therapy Consortium	National Cancer Institute (NCI)	INTERVENTIONAL	Allocation: NA|Intervention Model: SINGLE_GROUP|Masking: NONE|Primary Purpose: TREATMENT	2014-01-16
NCT00450307	Monoclonal Antibody 3F8 and GM-CSF in Treating Young Patients With High-Risk, Refractory or Relapsed Neuroblastoma	https://clinicaltrials.gov/study/NCT00450307	COMPLETED	NO	Neuroblastoma	BIOLOGICAL: monoclonal antibody 3F8|BIOLOGICAL: sargramostim	Maximum tolerated dose of monoclonal antibody 3F8, 2 years|Anti-neuroblastoma effects of monoclonal antibody 3F8 and sargramostim (GM-CSF), 2 years			Memorial Sloan Kettering Cancer Center	National Cancer Institute (NCI)	INTERVENTIONAL	Allocation: NA|Intervention Model: SINGLE_GROUP|Masking: NONE|Primary Purpose: TREATMENT	2005-06
NCT04239040	GVAX Plus Checkpoint Blockade in Neuroblastoma	https://clinicaltrials.gov/study/NCT04239040	ACTIVE_NOT_RECRUITING	NO	Neuroblastoma|Pediatric Solid Tumor	PROCEDURE: Tissue collection|BIOLOGICAL: GVAX vaccine|DRUG: Nivolumab|DRUG: Ipilimumab	The number of participants with grade 4 toxicities, To assess safety, the number of grade 4 toxicities associated with vaccine and nivolumab/ipilimumab using the NCI Common Terminology Criteria for Adverse Events (CTCAE) version 5, Up to 2 years|Number of Participants to receive 6 vaccinations, Feasibility will be assessed by the ability to make vaccine from available biopsy material in quantitie…	Progression-free survival (PFS), Kaplan-Meier plots, 1-year PFS estimate will be calculated, along with the standard errors, time from receipt of first GVAX vaccine dose to the earlier of progression, relapse or death due to disease up to 48 months|Overall best response, Each patient will be categorized as a responder (≥PR) or a non-responder (\<PR) by INRC criteria, Start of the treatment until …		Dana-Farber Cancer Institute		INTERVENTIONAL	Allocation: NA|Intervention Model: SINGLE_GROUP|Masking: NONE|Primary Purpose: TREATMENT	2020-01-29
NCT01916187	Imetelstat Given Intravenously Alone and With Standard 13-Cis-Retinoic Acid in Children With Neuroblastoma	https://clinicaltrials.gov/study/NCT01916187	WITHDRAWN	NO	Neuroblastoma	DRUG: Imetelstat	Effectiveness of Imetelstat in pediatric dose, Response and progression will be evaluated in this study using the revised international criteria (1.1) proposed by the RECIST (Response Evaluation Criteria in Solid Tumours) committee in patients with relapsed and/or refractory neuroblastoma, to confirm the feasibility of administering imetelstat given at the recommended pediatric dose as determined…	Impact of imetelstat on hematopoietic stem cells and neuroblastoma tumour cells., Bone marrow aspirates, biopsies and blood samples for CC assay: at baseline, end of cycles 1 and 2 then end of every other cycle will be assessed in patients with relapsed and/or refractory neuroblastoma to assess the impact of imetelstat on hematopoietic stem cells and neuroblastoma tumour initiating cells., 24 mon…		NCIC Clinical Trials Group	Geron Corporation	INTERVENTIONAL	Allocation: NA|Intervention Model: SINGLE_GROUP|Masking: NONE|Primary Purpose: TREATMENT	2013-07-30
NCT06721689	PEEL-224, Vincristine and Temozolomide in Pediatric Solid Tumors	https://clinicaltrials.gov/study/NCT06721689	NOT_YET_RECRUITING	NO	Refractory Solid Tumors|Relapsed Solid Tumors|Relapsed Neuroblastoma|Refractory Neuroblastoma|Relapsed Rhabdomyosarcoma|Refractory Rhabdomyosarcoma	DRUG: PEEL-224|DRUG: Vincristine|DRUG: Temozolomide (TMZ)	Phase 1A and Phase 1B: Number of participants who experience a dose limiting toxicity (DLT), The observation of a dose-limiting toxicity (DLT) or lack of observation of DLT in the period between treatment initiation up to initiation of cycle 2 treatment. A dose limiting toxicity (DLT) describes side effects of a drug or other treatment that are serious enough to prevent an increase in dose or lev…	Number of subjects with an Adverse Event (AE) of greater than or equal to grade 3 at least possibly attributable to study treatment, Adverse Events (AEs) will be graded by Common Terminology Criteria for Adverse Events (CTCAE) version 5.0., 30 days after last dose|Area under the plasma-concentration-time-curve of PEEL-224, To characterize the pharmacokinetic (PK) profile of free SN22 and SN22 bou…		Theodore Laetsch	Peel Therapeutics Inc	INTERVENTIONAL	Allocation: NON_RANDOMIZED|Intervention Model: SEQUENTIAL|Masking: NONE|Primary Purpose: TREATMENT	2025-03
NCT03332667	MIBG With Dinutuximab +/- Vorinostat	https://clinicaltrials.gov/study/NCT03332667	ACTIVE_NOT_RECRUITING	NO	Neuroblastoma	RADIATION: 131I-MIBG|DRUG: Dinutuximab|DRUG: Vorinostat|DRUG: Sargramostim|DRUG: Potassium Iodide	MTD/RP2D determination Cohort A, Proportion of patients with Course 1 DLT in Cohort A, All toxicities from enrollment until completion of course 1 (Day 56)|MTD/RP2D determination Cohort B, Proportion of patients with Course 1 DLT in Cohort B, All toxicities from enrollment until completion of course 1 (Day 56)|Describe Non-Hematological Toxicities Cohort A, Proportion of patients with any grade 3…	Overall Response Cohort A, Proportion of patients evaluable for response with a best overall response of CR/CR-MD/PR for patients in Cohort A, From Day 1 of protocol therapy through 30 days following end of protocol therapy|Overall Response Cohort B, Proportion of patients evaluable for response with a best overall response of CR/CR-MD/PR for patients in Cohort B, From Day 1 of protocol therapy t…		New Approaches to Neuroblastoma Therapy Consortium	United Therapeutics	INTERVENTIONAL	Allocation: NON_RANDOMIZED|Intervention Model: SEQUENTIAL|Masking: NONE|Primary Purpose: TREATMENT	2018-09-12
NCT02868268	Neuroblastoma Precision Trial	https://clinicaltrials.gov/study/NCT02868268	ACTIVE_NOT_RECRUITING	NO	Neuroblastoma	OTHER: Gene panel sequencing of tumor specimens	Identify genomic alterations, whether targetable alterations are present and within 4 defined NBL subgroups or outside of these 4 defined NBL subgroups. Identify presence/absence of immunologic biomarkers common to NBL., Archival or biopsied tumor specimens undergo gene panel sequencing and/or immunohistochemistry and a list of all genetic/immunologic alterations are identified. Was an actionable…	How many subjects are biopsied or provide available tumor that is found to be adequate for gene panel sequencing and produces a clinical report, Identify number of subjects who successfully provide tumor from either a procedure or archival sources and whether this tumor is adequate for analysis (\>= 30% tumor present/specimen) as determined locally and centrally. Of these specimens that are found…		New Approaches to Neuroblastoma Therapy Consortium	Children's Hospital Los Angeles|The Evan Foundation|St. Baldrick's Foundation|Press On Fund|Rising Tide Foundation	OBSERVATIONAL	Observational Model: |Time Perspective: p	2016-08-22
NCT00659984	N2007-01: Ultratrace™ Iobenguane I 131 in Patients With Relapsed/Refractory High-Risk Neuroblastoma	https://clinicaltrials.gov/study/NCT00659984	COMPLETED	YES	Neuroblastoma	DRUG: UltratraceTM Iobenguane I 131 Imaging|DRUG: UltratraceTM Iobenguane I 131 Therapy	Maximum Tolerated Dose, The maximum tolerated dose (MTD) was defined as the dose immediately below the level at which dose escalation would be stopped due to dose limiting toxicities (DLTs). Once the MTD was reached, an additional 3 patients were to be treated at that dose level, for a total of 6 patients at that planned dose level. DLTs were defined as any of the events that are possibly, probab…	Dose Limiting Toxicities, Dose limiting toxicities include treatment emergent adverse events (TEAEs) that were possibly, probably, or definitely related to Ultratrace™ Iobenguane I 131., From the time of signed informed consent until Day 60 or until the end of therapy evaluation is completed (whichever comes first).|Dosimetric Estimation of Radiation Absorbed Doses to Measurable Lesions, The dosi…		Molecular Insight Pharmaceuticals, Inc.		INTERVENTIONAL	Allocation: NA|Intervention Model: SINGLE_GROUP|Masking: NONE|Primary Purpose: TREATMENT	2008-06
NCT01850888	MIBG for Refractory Neuroblastoma and Pheochromocytoma	https://clinicaltrials.gov/study/NCT01850888	SUSPENDED	NO	Relapsed Neuroblastoma|Metastatic Pheochromocytoma	DRUG: 131 I-Metaiodobenzylguanidine (131I-MIBG)|DRUG: Potassium iodide solution|DRUG: G-CSF|PROCEDURE: hematopoietic stem cell infusion	Number of patients who receive 131 I-MIBG., The number of patients with relapsed/refractory neuroblastoma or metastatic pheochromocytoma who receive access to 131 I-MIBG., 2 hours	Disease response, Disease response to 131 I-MIBG therapy in patients with relapsed/refractory neuroblastoma or metastatic pheochromocytoma. Disease response will be measured by Curie Score for patients with MIBG avid disease only or by both Currie Score and RECIST criteria for patients who have measureable disease in addition to MIBG avid disease. Disease response will be assessed at day 56 (+/- …		Masonic Cancer Center, University of Minnesota		INTERVENTIONAL	Allocation: NA|Intervention Model: SINGLE_GROUP|Masking: NONE|Primary Purpose: TREATMENT	2013-12
NCT05782959	Phase 1 Study of BCD-245 in Subjects With Neuroblastoma	https://clinicaltrials.gov/study/NCT05782959	RECRUITING	NO	Neuroblastoma	BIOLOGICAL: BCD-245	Proportion of subjects with adverse reactions, 52 weeks|Proportion of subjects with serious adverse reactions, 52 weeks|Proportion of subjects with adverse reactions of grade 3 or higher according to CTCAE 5.0, 52 weeks|Proportion of therapy discontinuations due to adverse reactions, up to 4 weeks	Area under the plasma concentration versus time curve from time zero to t (AUC 0-t), up to 4 weeks|Area under the plasma concentration versus time curve from zero to time infinity (AUC 0-∞), up to 4 weeks|Peak plasma concentration (Cmax), up to 4 weeks|Time of peak plasma concentration (Tmax), up to 4 weeks|Half-life (T1/2), Half-life is the time taken to decrease the plasma concentration of a dr…	Overall response rate, Includes complete response, very good partial response, partial response, 52 weeks|Duration of response, 52 weeks|Time to response, 52 weeks|Event-free survival, 52 weeks|Overall survival, 52 weeks	Biocad		INTERVENTIONAL	Allocation: NON_RANDOMIZED|Intervention Model: SEQUENTIAL|Masking: NONE|Primary Purpose: TREATMENT	2021-11-29
NCT03107988	NANT 2015-02: A Phase 1 Study of Lorlatinib (PF-06463922)	https://clinicaltrials.gov/study/NCT03107988	ACTIVE_NOT_RECRUITING	NO	Neuroblastoma	DRUG: Lorlatinib|DRUG: Cyclophosphamide|DRUG: Topotecan|DRUG: Filgrastim/pegfilgrastim	MTD/RP2D determination A1, Proportion of patients with course 1 DLT and/or course 2 neuropsychological DLT in cohort A1, All toxicities from enrollment until completion of course 2 (Day 56)|MTD/RP2D determination A2, Proportion of patients with course 1 DLT and/or course 2 neuropsychological DLT in cohort A2, All toxicities from enrollment until completion of course 2 (Day 56)|MTD/RP2D determinat…	Pharmacokinetics A1 and B1, Steady State AUC and Cmax for lorlatinib in patients in cohort A1 and B1, Day 1 through Day 15|Pharmacokinetics A2, Steady State AUC and Cmax for lorlatinib in patients in cohort A2, Day 1 through Day 15|Pharmacokinetics B2, Steady State AUC and Cmax for lorlatinib in patients in cohort B2, Day 1 through Day 15|Overall Response A1 and B1, Proportion of patients evaluab…		New Approaches to Neuroblastoma Therapy Consortium	Pfizer|University of Southern California|Solving Kids' Cancer US/EU|Children's Neuroblastoma Cancer Foundation|The Band of Parents|The Evan Foundation|Wade's Army|Ronan Thompson Foundation|The Catherine Elizabeth Blair Memorial Foundation|Cookies for Kids' Cancer	INTERVENTIONAL	Allocation: NON_RANDOMIZED|Intervention Model: PARALLEL|Masking: NONE|Primary Purpose: TREATMENT	2017-09-05
NCT00084422	N2001-03: CEP-701 in Treating Young Patients With Recurrent or Refractory High-Risk Neuroblastoma	https://clinicaltrials.gov/study/NCT00084422	COMPLETED	NO	Neuroblastoma	DRUG: lestaurtinib	To determine the maximum tolerated dose (MTD) of CEP-701 given on a twice daily chronic administration schedule (two days on , two days off) to children with high risk relapsed or residual neuroblastoma., Within 28 days of treatment at each dose level.|To determine dose limiting toxicities (DLTs) of CEP-701 given on this schedule, Within first 28 days of therapy.|To characterize the pharmacokinet…	To determine the degree of TrkB tyrosine kinase inhibition activity present in the serum of patients treated with CEP-701, and correlate these findings with dose level, pharmacokinetic and anti-tumor activity data., Days 1,5 and 26 of first course only.|To define the antitumor activity of CEP-701, within the confines of a Phase I study., Evaluation at end of courses 1, 2, 4 and then every 4 cours…		New Approaches to Neuroblastoma Therapy Consortium	National Cancer Institute (NCI)	INTERVENTIONAL	Allocation: NA|Intervention Model: SINGLE_GROUP|Masking: NONE|Primary Purpose: TREATMENT	2003-08
NCT04501757	Naxitamab and GM-CSF in People With Neuroblastoma	https://clinicaltrials.gov/study/NCT04501757	NO_LONGER_AVAILABLE	NO	High-Risk Neuroblastoma	BIOLOGICAL: Naxitamab/GM-CSF				Memorial Sloan Kettering Cancer Center		EXPANDED_ACCESS
NCT01460901	Study of Donor Derived, Multi-virus-specific, Cytotoxic T-Lymphocytes for Relapsed/Refractory Neuroblastoma	https://clinicaltrials.gov/study/NCT01460901	COMPLETED	YES	Neuroblastoma	BIOLOGICAL: GD2 CAR modified Tri-virus specific cytotoxic t-cells	Number of Participants With Immediate and Short Term Toxicity of Infusion Over 8 Weeks, Immediate: Patients were monitored following infusion to assess for toxicity related to infusion. Potential toxicities related to cellular therapy infusions, such as allergic reaction to the cellular product or cryopreservation media, hemolytic reactions, volume overload, and hemodynamic instability, were moni…	Peak Viral Specific SFU/2x10e5 Mononuclear Cells Per Well, The following analyses were performed on peripheral blood samples from patients at protocol assigned time points (pre-infusion, post-infusion at 4 hrs, weeks 1,2,4,6 and 8, month 3, 6 and 12: ELISPOT assay for CMV, Adenovirus and EBV specific CTL reported as SFU (spot forming unit) per 2x10e5 mononuclear cells, up to 1 year|Maximum Tumor …		Children's Mercy Hospital Kansas City	Center for Cell and Gene Therapy, Baylor College of Medicine	INTERVENTIONAL	Allocation: NA|Intervention Model: SINGLE_GROUP|Masking: NONE|Primary Purpose: TREATMENT	2012-10
NCT03649438	131I-Metaiodobenzylguanidine (131I-MIBG) Therapy for Relapsed/Refractory Neuroblastoma	https://clinicaltrials.gov/study/NCT03649438	NO_LONGER_AVAILABLE	NO	Relapsed Neuroblastoma|Metastatic Pheochromocytoma	DRUG: 131 I-Metaiodobenzylguanidine|DRUG: Potassium Iodide|DRUG: G-csf				University of Texas Southwestern Medical Center		EXPANDED_ACCESS
NCT05608148	Clinical Trial of GAIA-102 for Refractory/Relapse Neuroblastomas and Other Malignant Pediatric Solid Tumors	https://clinicaltrials.gov/study/NCT05608148	RECRUITING	NO	Refractory/Relapse Neuroblastoma|Pediatric Solid Tumors	BIOLOGICAL: Biological|BIOLOGICAL: Biological|BIOLOGICAL: Biological	Presence or absence of Dose Limiting Toxicity(DLT) expression, At the end of Cycle1 (Single Cohort: Cycle period is 28 days, Combination Cohort: Cycle period is 56 days)	Objective Response Rate and Disease Control Rate, Cycle 1 (Single Cohort: Cycle period is 28 days, Combination Cohort: Cycle period is 56 days)|Progression free Survival, 2 year|Overall Survival, 2 year|Frequency and severity of adverse events, 2 year		Kyushu University		INTERVENTIONAL	Allocation: NON_RANDOMIZED|Intervention Model: PARALLEL|Masking: NONE|Primary Purpose: TREATMENT	2022-10-26
NCT01822652	3rd Generation GD-2 Chimeric Antigen Receptor and iCaspase Suicide Safety Switch, Neuroblastoma, GRAIN	https://clinicaltrials.gov/study/NCT01822652	ACTIVE_NOT_RECRUITING	NO	Neuroblastoma	GENETIC: iC9-GD2 T Cells - frozen|GENETIC: iC9-GD2 T Cells - fresh|DRUG: Cytoxan|DRUG: Fludara|DRUG: Keytruda|GENETIC: iC9-GD2 T cells	Dose limiting toxicities at 6 weeks post T cell infusion, We will measure and assess the adverse events to find the maximum tolerated dose of iC9-GD2 T cells and the safety profile of iC9-GD2 T cells., 6 weeks after infusion of the last dose of iC9-GD2 T cells to all patients on the study	To evaluate the expansion and persistence of 3rd generation iC9-GD2 T cells, We will determine the expansion and functional persistence of iC9-GD2 T cells in the peripheral blood of patients using transgene detection by quantitative real-time PCR and response of transgenic cells to tumor antigen and to dimerizing drug in vitro., 15 years|Time to progression of disease, To describe the overall res…		Baylor College of Medicine	Center for Cell and Gene Therapy, Baylor College of Medicine|The Methodist Hospital Research Institute|Solving Kids' Cancer|The Evan Foundation|National Cancer Institute (NCI)|Kids Cancer Research Foundation	INTERVENTIONAL	Allocation: NON_RANDOMIZED|Intervention Model: SINGLE_GROUP|Masking: NONE|Primary Purpose: TREATMENT	2013-08
NCT01767194	Irinotecan Hydrochloride and Temozolomide With Temsirolimus or Dinutuximab in Treating Younger Patients With Refractory or Relapsed Neuroblastoma	https://clinicaltrials.gov/study/NCT01767194	COMPLETED	YES	Ganglioneuroblastoma|Recurrent Neuroblastoma	BIOLOGICAL: Dinutuximab|DRUG: Irinotecan Hydrochloride|OTHER: Laboratory Biomarker Analysis|BIOLOGICAL: Sargramostim|DRUG: Temozolomide|DRUG: Temsirolimus	Percentage of Randomized Patients Who Are Responders, The percentage of patients who are responders will be tabulated, including a 95% confidence interval on the response rate. Responders are defined as patients who achieve a best overall response of complete response (CR), very good partial response (VGPR), or partial response (PR) per the International Neuroblastoma Response Criteria (INRC). Pe…		Progression-free Survival, Kaplan-Meier method will be used to estimate progression-free survival. Progression-free survival will be defined as the time from enrollment to relapse, progressive disease, or death attributable to tumor or treatment., Up to 3 years|Overall Survival, Kaplan-Meier method will be used to estimate overall survival. Overall survival is defined as the time from enrollment …	National Cancer Institute (NCI)	United Therapeutics	INTERVENTIONAL	Allocation: RANDOMIZED|Intervention Model: PARALLEL|Masking: NONE|Primary Purpose: TREATMENT	2013-02-12
NCT00392340	Topotecan, Vincristine, and Doxorubicin in Treating Young Patients With Refractory Stage 4 Neuroblastoma	https://clinicaltrials.gov/study/NCT00392340	UNKNOWN	NO	Neuroblastoma	BIOLOGICAL: filgrastim|DRUG: doxorubicin hydrochloride|DRUG: topotecan hydrochloride|DRUG: vincristine sulfate	Objective response rate (complete or partial) > 50% after 2 courses of topotecan hydrochloride, vincristine, and doxorubicin hydrochloride	Progression-free survival at the time of local progression or relapse, progression of pre-existing metastases, metastatic relapse, second primary malignancy, or death from any cause|Toxicity and incidence of adverse events		Children's Cancer and Leukaemia Group		INTERVENTIONAL	Allocation: |Intervention Model: |Masking: NONE|Primary Purpose: TREATMENT	2008-03
NCT00533169	ZD6474 Alone and in Combination With Retinoic Acid in Pediatric Neuroblastoma	https://clinicaltrials.gov/study/NCT00533169	TERMINATED	NO	Neuroblastoma	DRUG: ZD6474|DRUG: Retinoic Acid	Maximum tolerated dose (MTD), MTD is highest dose level in which 6 participants have been treated with at most 2 experiencing dose limiting toxicity (DLT)., 28 day cycles, first 2 cycles used to determine dose-limiting toxicity			M.D. Anderson Cancer Center	AstraZeneca	INTERVENTIONAL	Allocation: NA|Intervention Model: SINGLE_GROUP|Masking: NONE|Primary Purpose: TREATMENT	2007-09
NCT01313936	High-Dose 131I-MIBG Therapy Combined With Vincristine and Five Days of Irinotecan for Resistant/Relapsed Neuroblastoma	https://clinicaltrials.gov/study/NCT01313936	COMPLETED	YES	Neuroblastoma	DRUG: Metaiodobenzylguanidine (MIBG)	Number of Participants With Dose-limiting Toxicity as a Measure of Tolerability, To determine whether doses of 15 mCi/kg and 18 mCi/kg of 131I-MIBG are tolerable when given with irinotecan/vincristine on a 5-day schedule to children and young adults with high-risk refractory/relapsed neuroblastoma., 6 weeks	Therapeutic Response Rate, Therapeutic response rate to regimen according to the NANT modified-version of the International Neuroblastoma Response Criteria., 6 weeks|Changes in Diarrhea, Rate of protocol associated diarrhea according to UGT1A1 genotype., One year|Changes in Standardized Uptake Values on FDG-PET Scans, To describe changes in standardized uptake values (SUVs) obtained by 18FDG-PET …		University of California, San Francisco	Thrasher Research Fund	INTERVENTIONAL	Allocation: NON_RANDOMIZED|Intervention Model: PARALLEL|Masking: NONE|Primary Purpose: TREATMENT	2011-03
NCT06438614	A Study Of Naxitamab , Granulocyte Macrophage Colony Stimulating Factor For Patients With Relapsed /Refractory , Soft Tissue or Anti GD2 Immunotherapy Refractory Neuroblastoma	https://clinicaltrials.gov/study/NCT06438614	COMPLETED	NO	Refractory Neuroblastoma|Soft Tissue Cancer	DRUG: HITS|DRUG: Naxitamab + GM-CSF cycles|DRUG: NICE	Number of Participants with Serious and Non-Serious Adverse Events, The safety and tolerability of the treatment will be determined by means of type, incidence, severity, timing, seriousness, and relatedness of reported AEs, physical examinations, and laboratory tests. Toxicity will be graded and tabulated by the NCI CTCA E v 5 .0, 14 months after ICF signature|Best Overall Response (at the end o…	To evaluate serum cytokines in patients receiving NICE, From first day of treatment with NICE, until day 11 post administration.|To measure MRD after HITS, Minimal residual disease for NB will be evaluated using the Revised International NB Response Criteria (JCO August 1, 2017), From first day of treatment with HITS until completion of HITS (39 days).|To measure MRD after NICE, Minimal residual …		Fundació Sant Joan de Déu		INTERVENTIONAL	Allocation: NA|Intervention Model: SINGLE_GROUP|Masking: NONE|Primary Purpose: TREATMENT	2020-08-20
NCT00992173	Efficacy and Safety of Ultratrace™ Iobenguane I 131 in Neuroblastoma	https://clinicaltrials.gov/study/NCT00992173	WITHDRAWN	NO	Neuroblastoma	DRUG: Ultratrace Iobenguane I 131	Proportion of patients with complete or partial response, sustained over two assessments, following treatment. Response criteria for the primary endpoint are based on the International Neuroblastoma Response Criteria (INRC)., Weeks 8, 16, 26, 39 and 52 after treatment	Change in use of narcotics for pain management, Weeks 8, 16, 26, 39 and 52 after treatment|Change in patient quality of life, Weeks 8, 16, 26, 39 and 52 after treatment|Change in key tumor markers (HVA and VMA), Weeks 8, 16, 26, 39 and 52 after treatment|Overall survival, Weeks 8, 16, 26, 39 and 52 after treatment		Molecular Insight Pharmaceuticals, Inc.		INTERVENTIONAL	Allocation: NA|Intervention Model: SINGLE_GROUP|Masking: NONE|Primary Purpose: TREATMENT	2010-01
NCT02439788	3RD GENERATION GD2 SPECIFIC CHIMERIC ANTIGEN RECEPTOR TRANSDUCED AUTOLOGOUS NATURAL KILLER T-CELLS FOR NEUROBLASTOMA	https://clinicaltrials.gov/study/NCT02439788	WITHDRAWN	NO	Neuroblastoma	DRUG: cyclophosphamide|DRUG: Fludarabine|GENETIC: GINAKIT Cells	Number of Patients with dose limiting toxicities, We will assess the MTD and the toxicity of GINAKIT cells adoptively transferred to patients with relapsed/refractory neuroblastoma, 4 weeks	Number of patients with a tumor response, We will: * evaluate residual disease sites for change of dimensions of tumor mass by 3 dimensional imaging (MRI or CT) after the administration of GINAKIT cells; * Determine the number of detectable MIBG avid disease or bone scan positive sites in response to the administration of GINAKIT cells; * Assess bone marrow clearance among children with bone marr…		Baylor College of Medicine	Center for Cell and Gene Therapy, Baylor College of Medicine|Alex's Lemonade Stand Foundation	INTERVENTIONAL	Allocation: NA|Intervention Model: SINGLE_GROUP|Masking: NONE|Primary Purpose: TREATMENT	2017-08
NCT05421897	Rapid Administration Pilot for Infusing Dinutuximab	https://clinicaltrials.gov/study/NCT05421897	SUSPENDED	NO	Neuroblastoma	DRUG: Dinutuximab with Chemotherapy	Determine feasibility of administering dinutuximab in Cycle 1, The number of dinutuximab days tolerated in 4 hours or less in Cycle 1 will be measured, Day 1 of therapy until Day 21|Determine average dinutuximab infusion time in Cycle 1, The infusion time of dinutuximab days administered on Days 1-4 will be measured and the average infusion time will be calculated for each dinutuximab day during …	Determine feasibility of administering Dinutuximab in Cycle 2-6 in 4 hrs or less, The number of dinutuximab days tolerated in 4 hours or less in Cycles 2-6 will be measured, Day 22 of study therapy until Day 126|Determine average dinutuximab infusion time in Cycles 2-6, The infusion time of dinutuximab days administered on Days 1-4 will be measured and the average infusion time will be calculated…		Children's Hospital Los Angeles	United Therapeutics	INTERVENTIONAL	Allocation: NA|Intervention Model: SINGLE_GROUP|Masking: NONE|Primary Purpose: TREATMENT	2022-11-29
NCT02395666	Preventative Trial of Difluoromethylornithine (DFMO) in High Risk Patients With Neuroblastoma That is in Remission	https://clinicaltrials.gov/study/NCT02395666	COMPLETED	YES	Neuroblastoma	DRUG: DFMO	Number of Participants With Event Free Survival (EFS) During Study., To evaluate the preventative activity of DFMO as a single agent in patients that are in remission based on: Event free survival (EFS), 2 Years	Percentage of Participants With Overall Survival (OS), To evaluate the preventative activity of DFMO as a single agent in patients with neuroblastoma who are in remission based on: Overall Survival (OS), 2 Years|Number of Participants With Adverse Events as a Measure of Safety and Tolerability, To continue to determine the safety and tolerability of DFMO as a single agent and in pediatric and you…		Giselle Sholler	Beat NB Cancer Foundation|Because of Ezra|K C Pharmaceuticals Inc.	INTERVENTIONAL	Allocation: NA|Intervention Model: SINGLE_GROUP|Masking: NONE|Primary Purpose: PREVENTION	2015-03-05
NCT00003750	Biological Therapy in Treating Children With Refractory or Recurrent Neuroblastoma or Other Tumors	https://clinicaltrials.gov/study/NCT00003750	COMPLETED	NO	Melanoma (Skin)|Neuroblastoma|Sarcoma|Unspecified Childhood Solid Tumor, Protocol Specific	BIOLOGICAL: hu14.18-IL2 fusion protein	Determine the MTD and pharmacokinetics of hu14.18-IL2 fusion protein, Determine the MTD of hu14.18-IL2 fusion protein and determine the pharmacokinetics of the fusion protein when given as I.V. injections	Assess immunological changes associated with fusion protein therapy		Children's Oncology Group	National Cancer Institute (NCI)	INTERVENTIONAL	Allocation: NA|Intervention Model: SINGLE_GROUP|Masking: NONE|Primary Purpose: TREATMENT	2001-10
NCT03635632	C7R-GD2.CART Cells for Patients With Relapsed or Refractory Neuroblastoma and Other GD2 Positive Cancers (GAIL-N)	https://clinicaltrials.gov/study/NCT03635632	ACTIVE_NOT_RECRUITING	NO	Relapsed Neuroblastoma|Refractory Neuroblastoma|Relapsed Osteosarcoma|Relapsed Ewing Sarcoma|Relapsed Rhabdomyosarcoma|Uveal Melanoma|Phyllodes Breast Tumor	GENETIC: C7R-GD2.CART cells	Determine maximum tolerated dose (MTD) of C7R-GD2.CART Cells, Toxicity will be evaluated as per the NCI CTCAE version 5.0 with the exception of CRS and neurological toxicities that are related to T-cell infusions., 4 weeks post T cell infusion	Determine Anti-tumor Responses, Number of patients with evaluable/measurable disease who have a partial or complete response according to standard disease evaluation criteria, 6 to 8 weeks post T cell infusion		Baylor College of Medicine	Center for Cell and Gene Therapy, Baylor College of Medicine|The Methodist Hospital Research Institute|Cancer Prevention Research Institute of Texas	INTERVENTIONAL	Allocation: NON_RANDOMIZED|Intervention Model: SINGLE_GROUP|Masking: NONE|Primary Purpose: TREATMENT	2019-04-23
NCT01757626	Combination Therapy of Antibody Hu3F8 With Granulocyte- Macrophage Colony Stimulating Factor (GM-CSF) in Patients With Relapsed/Refractory High-Risk Neuroblastoma	https://clinicaltrials.gov/study/NCT01757626	ACTIVE_NOT_RECRUITING	NO	Neuroblastoma	BIOLOGICAL: Hu3F8 With GM-CSF|BIOLOGICAL: Hu3F8 With GM-CSF	maximum tolerated dosage, hu3F8 when combined with GM-CSF. DLT is defined after 1 cycle. Seventeen dosage levels of hu3F8 will be tested with three to six patients at each dosage level., 1 year|assess the toxicity, of the humanized anti GD2 antibody hu3F8 when combined with Granulocyte-Macrophage Colony Stimulating Factor (GM-CSF) in patients with high risk neuroblastoma. All observed adverse eve…	pharmacokinetics of hu3F8, (Phase I) when combined with GM-CSF. Pharmacokinetics will be measured by serial blood sampling following the first two iv doses of hu3F8 as listed in Table 3. Serum hu3F8 will be measured pre-infusion and at time pre- (within an hour before hu3F8), 5 min, 3h, 6-8h, 24h, 48h, 72h, 96, 120h, 168h 216h and 264h after the first infusion of hu3F8 during cycle1 and, whenever…		Memorial Sloan Kettering Cancer Center	Y-mAbs Therapeutics	INTERVENTIONAL	Allocation: NON_RANDOMIZED|Intervention Model: SINGLE_GROUP|Masking: NONE|Primary Purpose: TREATMENT	2012-12
NCT01583842	124I-Metaiodobenzylguanidine (MIBG) PET/CT Diagnostic Imaging and Dosimetry for Patients With Neuroblastoma: A Pilot Study	https://clinicaltrials.gov/study/NCT01583842	TERMINATED	NO	Neuroblastoma	DRUG: 124I-Metaiodobenzylguanidine (MIBG) (no-carrier added)|DRUG: 124I-MIBG (carrier added)|PROCEDURE: Positron Emission Tomography (PET) /Computerized tomography (CT)	Measurements of organ dosimetry using high specific activity (no carrier added), Descriptive statistics for each organ dose obtained from the organ dosimetry data will be reported, to demonstrate organ dosimetry calculations are feasible and concordant with prior calculations in prior conjugate planar dosimetry imaging studies and our pre-clinical murine models, Up to 7 weeks|Measurements of orga…	Measurements of tumor dosimetry using low specific activity (carrier added), Descriptive statistics will be used to report the tumor dosimetry data, Up to 7 weeks|Measurements of tumor dosimetry using high specific activity (no carrier added), Descriptive statistics will be used to report the tumor dosimetry data, Up to 7 weeks|Assessment of the accuracy of tumor imaging, Descriptive statistics w…		Miguel Pampaloni	Molecular Insight Pharmaceuticals, Inc.|Jubilant DraxImage Inc.	INTERVENTIONAL	Allocation: NON_RANDOMIZED|Intervention Model: SEQUENTIAL|Masking: NONE|Primary Purpose: DIAGNOSTIC	2013-04-09
NCT00509353	N2004-06: Irinotecan and Vincristine With 131I-MIBG Therapy for Resistant/Relapsed High-Risk Neuroblastoma	https://clinicaltrials.gov/study/NCT00509353	COMPLETED	NO	Neuroblastoma	DRUG: irinotecan hydrochloride|DRUG: vincristine sulfate|RADIATION: iobenguane I 131	To determine the maximum tolerated dose (MTD) of 131I-MIBG given in combination with fixed-dose irinotecan/vincristine to children with high-risk refractory/relapsed neuroblastoma., Tolerability will be assessed throughout the study.|To determine the dose limiting toxicities of 131I-MIBG combined with irinotecan/vincristine., Adverse events, clinically significant changes in laboratory results, a…	Within the confines of a Phase I study, to determine if there is a therapeutic response to this regimen., Disease response will be evaluated by any of the following CT, MRI, MIBG, Bone Marrow, Urine Catecholamines at baseline, prior to each cycle and at the end of treatment., Disease response will be evaluated at baseline, prior to each cycle and at the end of treatment.		Children's Hospital Los Angeles	National Cancer Institute (NCI)	INTERVENTIONAL	Allocation: NA|Intervention Model: SINGLE_GROUP|Masking: NONE|Primary Purpose: TREATMENT	2007-01
NCT01492673	Cyclophosphamide, Topotecan, and Bevacizumab (CTB) in Patients With Relapsed/Refractory Ewing's Sarcoma and Neuroblastoma	https://clinicaltrials.gov/study/NCT01492673	COMPLETED	YES	Neuroblastoma|Sarcoma	DRUG: Cyclophosphamide, Topotecan, and Bevacizumab	Objective Response Rate, as measured by objective response rate (CR/PR) after 2 cycles of treatment and duration of response. after 2 cycles of treatment and duration of response according to the Revised RECIST guideline (version 1.1) Per Response Evaluation Criteria In Solid Tumors Criteria (RECIST v1.0) for target lesions and assessed by MRI: Complete Response (CR), Disappearance of all target …	Number of Participants With Adverse Events, Safety will be assessed by physical examination, interim history, and laboratory assessments. Adverse events will be graded according to the NCI-CTCAE, version 4.0, 2 years		Memorial Sloan Kettering Cancer Center	Genentech, Inc.|Children's Mercy Hospital Kansas City|Penn State University|University of Colorado, Denver|Sidney Kimmel Comprehensive Cancer Center at Johns Hopkins|Phoenix Children's Hospital Center for Cancer & Blood Disorders|Alberta Children's Hospital|MD Anderson Cancer Center Orlando|M.D. Anderson Cancer Center	INTERVENTIONAL	Allocation: NA|Intervention Model: SINGLE_GROUP|Masking: NONE|Primary Purpose: TREATMENT	2011-12
NCT01802567	Molecular-Guided Therapy for Relapsed and Refractory Childhood Cancer	https://clinicaltrials.gov/study/NCT01802567	COMPLETED	YES	Neuroblastoma|Medulloblastoma|Brain Tumors|Rare Tumors	DEVICE: Guided Therapy- Pediatric Gene Analysis Platform	Determine Feasibility Using Days From the Date of Biopsy to Date of Start of Treatment, Days to treatment is one data point that will be used in order to determine feasibility. The definition of feasibility for this study will include: "Enrollment onto study, RNA expression profile completed, DNA Mutation Panel completed, genomic analysis and report generation, tumor board held with treatment dec…	Number of Participants With Adverse Events as a Measure of Safety, To determine the safety of allowing a molecular tumor board to determine individualized treatment plans, Adverse Events were collected starting with the date of the first dose of study drug until 30 days after last dose of study drug, ongoing related adverse events were continued to be followed until resolution, on average of 3 ye…		Giselle Sholler	Dell, Inc.	INTERVENTIONAL	Allocation: NA|Intervention Model: SINGLE_GROUP|Masking: NONE|Primary Purpose: TREATMENT	2013-03-04
NCT00939770	Crizotinib in Treating Younger Patients With Relapsed or Refractory Solid Tumors or Anaplastic Large Cell Lymphoma	https://clinicaltrials.gov/study/NCT00939770	COMPLETED	YES	Recurrent Childhood Anaplastic Large Cell Lymphoma|Recurrent Malignant Solid Neoplasm|Recurrent Neuroblastoma|Refractory Anaplastic Large Cell Lymphoma|Refractory Malignant Solid Neoplasm|Refractory Neuroblastoma	DRUG: Crizotinib|OTHER: Laboratory Biomarker Analysis|OTHER: Pharmacological Study|OTHER: Questionnaire Administration	Maximum-tolerated Dose and Recommended Phase 2 Dose of Crizotinib, The descriptions and grading scales found in the revised National Cancer Institute (NCI) Common Terminology Criteria for Adverse Events (CTCAE) version 4.0 will be utilized for adverse event (AE) reporting. The MTD/RP2D is defined as the maximum dose at which fewer than one-third of patients experience dose limiting toxicity., 28 …	Number of Participants (Relapsed or Refractory Solid Tumors or Anaplastic Large Cell Lymphoma (ALCL))With Response to Crizotinib, Per Response Evaluation Criteria In Solid Tumors Criteria (RECIST v1.0) for target lesions and assessed by MRI: Complete Response (CR), Disappearance of all target lesions; Partial Response (PR), \>=30% decrease in the sum of the longest diameter of target lesions; Ove…		Children's Oncology Group	National Cancer Institute (NCI)|Pfizer	INTERVENTIONAL	Allocation: |Intervention Model: SEQUENTIAL|Masking: NONE|Primary Purpose: TREATMENT	2009-09-21
NCT01192555	Allogeneic Tumor Cell Vaccination With Oral Metronomic Cytoxan in Patients With High-Risk Neuroblastoma	https://clinicaltrials.gov/study/NCT01192555	ACTIVE_NOT_RECRUITING	NO	Neuroblastoma	BIOLOGICAL: Neuroblastoma Vaccine (unmodified SKNLP, with gene-modified SJNB-JF-IL2 and SJNB-JF-LTN neuroblastoma cells|DRUG: Cytoxan	Number of Participants with Adverse Events as a Measure of Safety and Tolerability, Phase I Primary Objective: Evaluate the safety of fixed dose oral cytoxan administered metronomically to coincide with repeated immunizations of gene-modified, IL-2/lymphotactin secreting SJNB-JF-IL2 and SJNB-JF-LTN cells co-administered with unmodified SKNLP neuroblastoma cell lines in patients with a history of …	Participants with T-cell changes as a Measure of Immune Response, Phase I Secondary Objective: Evaluate the immune response to combination metronomic chemotherapy and allogeneic tumor cell immunizations., 15 years|Number of Participants with Disease Progression as a Measure of Efficacy, Phase II Primary Objective: Evaluate time to progression after administration of combination metronomic chemoth…	Analysis of Immunologic Measurements, Phase II Secondary Objectives: 1. Evaluate changes in T regulatory cell absolute number, percentages, and suppressive function after the use of metronomic low-dose oral cytoxan with allogeneic neuroblastoma tumor cell immunizations. 2. Evaluate the alterations in angiogenic biomarkers related to fixed dose oral cytoxan and repeated immunizations with allogene…	Baylor College of Medicine	Center for Cell and Gene Therapy, Baylor College of Medicine	INTERVENTIONAL	Allocation: NA|Intervention Model: SINGLE_GROUP|Masking: NONE|Primary Purpose: TREATMENT	2010-09
NCT04539366	Testing a New Immune Cell Therapy, GD2-Targeted Modified T-cells (GD2CART), in Children, Adolescents, and Young Adults With Relapsed/Refractory Osteosarcoma and Neuroblastoma, The GD2-CAR PERSIST Trial	https://clinicaltrials.gov/study/NCT04539366	SUSPENDED	NO	Recurrent Childhood Neuroblastoma|Recurrent Childhood Osteosarcoma|Recurrent Neuroblastoma|Recurrent Osteosarcoma|Refractory Childhood Neuroblastoma|Refractory Childhood Osteosarcoma|Refractory Neuroblastoma|Refractory Osteosarcoma	PROCEDURE: Biopsy|PROCEDURE: Biospecimen Collection|PROCEDURE: Bone Marrow Aspiration|PROCEDURE: Bone Marrow Biopsy|DRUG: Cyclophosphamide|PROCEDURE: Echocardiography|DRUG: Fludarabine Phosphate|BIOLOGICAL: GD2-CAR-expressing Autologous T-lymphocytes|PROCEDURE: Imaging Procedure|PROCEDURE: Magnetic Resonance Imaging of the Heart|PROCEDURE: Multigated Acquisition Scan|OTHER: Questionnaire Administ…	Feasibility of producing GD2-CAR-expressing autologous T-lymphocytes (GD2CART) cells, Success will be defined by manufacturing and expansion of GD2CART to satisfy the targeted dose level and meet the requirements of the Certificate of Analysis. Specifically, dose escalation will proceed if 3 or more of the first 3 to 6 patients in a dose level are able to produce adequate cells for evaluation., U…	Persistence of GD2CART cells, Persistence of GD2CART and correlation with tumor regression and sustained clinical benefit will be assessed. Persistence will be defined as the duration of time that GD2CART cells can be detected above the background rate (baseline measure) as measured by polymerase chain reaction. The persistence will be compared between the different response statuses (responders …	Persistence of GD2CART cells, Associations between biomarkers and chimeric antigen receptor persistence will be assessed by regression. The exact statistical model will depend on the observed responses which might not be linearly related to biomarkers but could show logistic or other association. Relationships of biomarkers to outcomes (overall survival, progression free survival) will be assesse…	National Cancer Institute (NCI)		INTERVENTIONAL	Allocation: NA|Intervention Model: SINGLE_GROUP|Masking: NONE|Primary Purpose: TREATMENT	2022-01-25
NCT05272371	Immunotherapy With Dinutuximab Beta in Combination With Chemotherapy for the Treatment of Patients With Primary Neuroblastoma Refractory to Standard Therapy and With Relapsed or Progressive Disease	https://clinicaltrials.gov/study/NCT05272371	RECRUITING	NO	High-Risk Neuroblastoma	COMBINATION_PRODUCT: Chemoimmunotherapy (Dinutuximab beta in combination with chemotherapy)	Number of cycles aborted due to toxicity., 12 months after end of treatment.|Number of cycles in which treatment interruptions due to the occurrence of side effects will be longer than provided for in the treatment protocol., 12 months after end of treatment.|Number of episodes of Capillary Leak Syndrome, regardless of severity., 12 months after end of treatment.|Number of episodes of cytokine re…	Percentage of patients with complete remission assessed during the study and at the last visit., 12 months after end of treatment.|Percentage of patients with partial remission assessed during the study and at the last visit., 12 months after end of treatment.|Percentage of patients with disease stabilization assessed during the examination and at the last visit., 12 months after end of treatment…		Jagiellonian University		INTERVENTIONAL	Allocation: NA|Intervention Model: SINGLE_GROUP|Masking: NONE|Primary Purpose: TREATMENT	2021-12-01
NCT02909777	Trial of CUDC-907 in Children and Young Adults With Relapsed or Refractory Solid Tumors, CNS Tumors, or Lymphoma	https://clinicaltrials.gov/study/NCT02909777	ACTIVE_NOT_RECRUITING	NO	Lymphoma|Neuroblastoma|Brain Tumor|Solid Tumor	DRUG: CUDC-907	Dose Limiting Toxicity, 2 years	Progression Free Survival, 2 years|Peak plasma concentration of CUDC-907 in Pediatrics, Determined using standard methods and reported descriptively in aggregate and by assigned dose level., 2 years|Exposure (AUC) of CUDC-907 in Pediatrics, Determined using standard methods and reported descriptively in aggregate and by assigned dose level., 2 years|Duration of Response, 2 years|Adverse Events pe…		Dana-Farber Cancer Institute	Curis, Inc.	INTERVENTIONAL	Allocation: NA|Intervention Model: SINGLE_GROUP|Masking: NONE|Primary Purpose: TREATMENT	2016-10
NCT03373097	Anti-GD2 CAR T Cells in Pediatric Patients Affected by High Risk and/or Relapsed/Refractory Neuroblastoma or Other GD2-positive Solid Tumors	https://clinicaltrials.gov/study/NCT03373097	RECRUITING	NO	Neuroblastoma|Neuroblastoma Recurrent|GD2-positive Solid Tumors|Osteosarcoma|Ewing Sarcoma|Sarcoma	BIOLOGICAL: GD2-CART01	Phase I - Identification of the dose limiting toxicity (DLT), Toxicity will be assessed according to the NCI Common Terminology Criteria for Adverse Events (CTCAE) scale, version 4 and the number of patients experiencing DLT will be evaluated, 4 weeks after T cell infusion|Phase II - Antitumor effect, Assessment of Best Overall Response (BOR), Up to 6 months after T cell infusion	In vivo persistence/expansion of infused CAR T cell, Detection of infused CAR T cell in the peripheral and bone marrow blood, UP to 5 years|Serum cytokine profiling, Assessment of the seric cytokines profile, First 2 weeks after T cell infusion|Time To Progression (TTP), Up 5 years after T cell infusion|Event-Free Survival (EFS), Up 5 years after T cell infusion|Overall Survival (OS), Up 5 years …		Bambino Gesù Hospital and Research Institute		INTERVENTIONAL	Allocation: NA|Intervention Model: SINGLE_GROUP|Masking: NONE|Primary Purpose: TREATMENT	2018-01-05
NCT00072358	Monoclonal Antibody 3F8 and Sargramostim in Treating Patients With Neuroblastoma	https://clinicaltrials.gov/study/NCT00072358	COMPLETED	YES	Neuroblastoma	BIOLOGICAL: anti-GD2 murine IgG3 monoclonal antibody 3F8|BIOLOGICAL: anti-GD2 murine IgG3 monoclonal antibody 3F8	Efficacy at Completion of Treatment, 3 years|Relapse-free Survival Every 3 Months, 3 years	Compare Granulocyte Activation in Patients Treated With Short-term vs Prolonged Daily Exposure to Sargramostim (GM-CSF) After 4 Courses, 3 years|Simplify Treatment With Consequent Reduction in Cost, 3 years		Memorial Sloan Kettering Cancer Center	National Cancer Institute (NCI)	INTERVENTIONAL	Allocation: NON_RANDOMIZED|Intervention Model: PARALLEL|Masking: NONE|Primary Purpose: TREATMENT	2003-07
NCT05562024	TAA06 Injection in the Treatment of Patients With B7-H3-positive Relapsed/ Refractory Neuroblastoma	https://clinicaltrials.gov/study/NCT05562024	RECRUITING	NO	B7-H3-positive Relapsed/ Refractory Neuroblastoma	BIOLOGICAL: T cell injection targeting B7-H3 chimeric antigen receptor	MTD, Maximum tolerated dose of TAA06 Injection in subjects with relapsed/refractory neuroblastoma, about 3 years|RP2D, Phase 2 recommended dose of TAA06 Injection in subjects with relapsed/refractory, about 3 years|Assessment of the safety after B7-H3-targeted chimeric antigen receptor T cells infusion (Safety), Treatment Emergent Adverse Events (TEAE) and Serious Adverse Events (SAE) ,(according…	Assessment of pharmacokinetic (about Cmax), Assessment of the highest concentration (Cmax) of B7-H3-targeted chimeric antigen receptor T cells amplified in peripheral blood after administration., about 3 years|Assessment of pharmacokinetic (about Tmax), Assessment of the time to reach the highest concentration (Tmax) of B7-H3-targeted chimeric antigen receptor T cells amplified in peripheral bloo…		PersonGen BioTherapeutics (Suzhou) Co., Ltd.	Tianjin Medical University Cancer Institute and Hospital|Shandong Cancer Hospital and Institute	INTERVENTIONAL	Allocation: NA|Intervention Model: SINGLE_GROUP|Masking: NONE|Primary Purpose: TREATMENT	2022-12-30
NCT04560166	Naxitamab and GM-CSF in Combination With IT in Patients With High-Risk Neuroblastoma	https://clinicaltrials.gov/study/NCT04560166	TERMINATED	YES	Neuroblastoma Recurrent	DRUG: Naxitamab and GM-CSF in combination with irinotecan and temozolomide	Overall Response Rate (ORR), The proportion of patients obtaining a centrally assessed complete response (CR) or partial response (PR) according to the International Neuroblastoma Response Criteria (INRC), 84 days			Y-mAbs Therapeutics		INTERVENTIONAL	Allocation: NA|Intervention Model: SINGLE_GROUP|Masking: NONE|Primary Purpose: TREATMENT	2021-11-08
NCT00075634	Decitabine, Doxorubicin, and Cyclophosphamide in Treating Children With Relapsed or Refractory Solid Tumors or Neuroblastoma	https://clinicaltrials.gov/study/NCT00075634	COMPLETED	NO	Recurrent Neuroblastoma|Unspecified Childhood Solid Tumor, Protocol Specific	DRUG: decitabine|DRUG: doxorubicin hydrochloride|DRUG: cyclophosphamide|BIOLOGICAL: filgrastim|BIOLOGICAL: pegfilgrastim|OTHER: laboratory biomarker analysis|OTHER: pharmacological study	MTD of decitabine, based on incidence of DLT graded according to NCI CTCAE version 3.0 (Part A), Up to 28 days|Caspase-8 expression in bone marrow or tumor biopsy samples (Part B), Up to 28 days	Objective response rate, Confidence intervals will be reported in addition to the estimated response rates., Up to 56 days|Percent of apoptotic cells as assessed by a TUNEL assay, A sign test or other appropriate nonparametric test may be used to assess whether there was an increase in the percent of apoptotic cells after treatment., Up to 1 year		National Cancer Institute (NCI)		INTERVENTIONAL	Allocation: NA|Intervention Model: SINGLE_GROUP|Masking: NONE|Primary Purpose: TREATMENT	2003-12
NCT01838187	Expanded Access Protocol Using 131I-MIBG Therapy +/- Vorinostat for Refractory Neuroblastoma, Pheochromocytoma, or Paraganglioma	https://clinicaltrials.gov/study/NCT01838187	NO_LONGER_AVAILABLE	NO	Neuroblastoma|Pheochromocytoma|Paraganglioma	RADIATION: I-131 MIBG|DRUG: Vorinostat				Children's Hospital Medical Center, Cincinnati		EXPANDED_ACCESS
NCT05303727	Allogeneic Hematopoietic Stem Cell Transplantation for 4/M Neuroblastoma	https://clinicaltrials.gov/study/NCT05303727	NOT_YET_RECRUITING	NO	Neuroblastoma	DRUG: Anti Thymocyte Globulin|DRUG: Fludarabine|DRUG: Cyclophosphamide injection|DRUG: Topotecan|DRUG: Melphalan|DRUG: Thiotepa|DRUG: Busulfan|DRUG: Cyclosporine|DRUG: Tacrolimus|DRUG: Mycophenolate Mofetil|DRUG: Methotrexate	overall survival(OS) at 3 year, From the date of day 0 of transplantation until the date of death from any cause, 3 years post-HSCT|event free survival(EFS) at 3 year, Survival time from day 0 of transplantation to the occurrence of the first adverse event. Disease or treatment-related adverse events, such as tumor recurrence, implant failure, and death, are counted in this study; accidental deat…	incidence of conditioning toxicity, Conditioning toxicity is graded according to the Common Terminology Criteria for Adverse Events(CTCAE Version 5.0), 100 days post-HSCT|incidence of donor engraftment, Donor engraftment represents donor cells replace at least 95% of recipient hematopoietic stem cells., 100 days post-HSCT|early transplant-related mortality, Death due to transplantation, excluding…		Sun Yat-Sen Memorial Hospital of Sun Yat-Sen University		INTERVENTIONAL	Allocation: NA|Intervention Model: SINGLE_GROUP|Masking: NONE|Primary Purpose: TREATMENT	2022-08
NCT02748135	A Study of TB-403 in Pediatric Subjects With Relapsed or Refractory Medulloblastoma	https://clinicaltrials.gov/study/NCT02748135	COMPLETED	NO	Relapsed or Refractory Medulloblastoma (MB), Neuroblastoma (NB), Ewing Sarcoma (ES) and Alveolar Rhabdomyosarcoma (ARMS)	DRUG: TB-403 20mg/kg|DRUG: TB-403 50mg/kg|DRUG: TB-403 100mg/kg|DRUG: TB-403 175mg/kg	The primary safety endpoint will be the determination of the maximum tolerated dose (MTD) / study maximum dose (SMD) based on the occurrence of dose-limiting toxicities (DLTs) during the 28-day DLT assessment period., Day28	TB-403 total exposure (AUC∞) after single ascending dose, Day 1, day 4, day 8, day 15, day 29, day 60, day 90, day 165 and day 195.|TB-403 Dose/CL after single ascending dose, Day 1, day 4, day 8, day 15, day 29, day 60, day 90, day 165 and day 195.|TB-403 Volume of the central compartment (Vc) after single ascending dose, Day 1, day 4, day 8, day 15, day 29, day 60, day 90, day 165 and day 195.|…		Oncurious NV	Beat Childhood Cancer	INTERVENTIONAL	Allocation: NON_RANDOMIZED|Intervention Model: SINGLE_GROUP|Masking: NONE|Primary Purpose: TREATMENT	2016-05
NCT02444884	MLN8237 to Treat Children With Relapsed/Refractory Solid Tumors	https://clinicaltrials.gov/study/NCT02444884	COMPLETED	NO	Unspecified Childhood Solid Tumor, Excluding CNS|Neuroblastoma	DRUG: MLN8237	Determine maximum tolerated dose and RP2D administered once daily on Days 1-7, Up to 21 days (1st cycle) of protocol therapy|Determine maximum tolerated dose and RP2D administered po BID on Days 1-7, Up to 21 days (1st cycle) of protocol therapy|Adverse events as assessed by (CTCAE) version 4.0, DLT will be defined as possibly, probably or definitely attributable to MLN8237. The DLT observation p…			Children's Oncology Group	National Cancer Institute (NCI)	INTERVENTIONAL	Allocation: NON_RANDOMIZED|Intervention Model: PARALLEL|Masking: NONE|Primary Purpose: TREATMENT	2008-09
NCT04770831	Patients Who Receive 131 I-MIBG	https://clinicaltrials.gov/study/NCT04770831	WITHDRAWN	NO	Brain and Nervous System		Change in Quality of Life, To assess health related quality of life prior to, during and after therapy with 131 I-MIBG. For subject's ≥8 years of age, their patient reported Peds QL will be compared to their caregiver's perspective., For up to 2 years after treatment with 131 I-MIBG	Progression Free Survival (PFS), To assess progression free survival (PFS) to 131I-MIBG therapy for subjects with refractory, relapsed or progressive neuroblastoma, malignant pheochromocytoma or paraganglioma, or other neuroendocrine tumors., From on study date to date of progression or death, for up to 5 years|Disease Control Rate, To evaluate disease control rate to 131I-MIBG treatment in subje…		Wake Forest University Health Sciences		OBSERVATIONAL	Observational Model: |Time Perspective: p	2021-03-10
NCT00112645	Donor Stem Cell Transplant in Treating Young Patients With Relapsed or Refractory Solid Tumors	https://clinicaltrials.gov/study/NCT00112645	COMPLETED	NO	Neuroblastoma|Sarcoma|Unspecified Childhood Solid Tumor, Protocol Specific	BIOLOGICAL: anti-thymocyte globulin|DRUG: busulfan|DRUG: cyclosporine|DRUG: melphalan|DRUG: methotrexate|DRUG: methylprednisolone|PROCEDURE: allogeneic bone marrow transplantation|PROCEDURE: peripheral blood stem cell transplantation|PROCEDURE: umbilical cord blood transplantation				Milton S. Hershey Medical Center		INTERVENTIONAL	Allocation: |Intervention Model: |Masking: NONE|Primary Purpose: TREATMENT	2005-04
NCT04308330	Vorinostat in Combination With Chemotherapy in Relapsed/Refractory Solid Tumors and CNS Malignancies	https://clinicaltrials.gov/study/NCT04308330	RECRUITING	NO	Ewing Sarcoma|Rhabdomyosarcoma|Wilms Tumor|Neuroblastoma|Hepatoblastoma|Germ Cell Tumor	DRUG: Vorinostat	To determine a maximally tolerated (or optimal) dose of vorinostat, A minimum of 3 evaluable patients will be entered at each dose level. If no significant dose limiting toxicity is discovered, a maximum of 3 dose levels will be evaluated. The minimum patient enrollment will be 3 patients. Many of the patients enrolled on this trial are expected to be heavily pretreated. All patients will be give…	Overall response rate (ORR) after therapy, To determine the overall response rate (ORR) of vorinostat in combination with VIT in children, adolescents, and young adults with relapsed or refractory solid tumors. The overall (CR+PR) and best response rates with the 95% confidence intervals will be estimated based on the exact binomial distribution., 1 year		New York Medical College		INTERVENTIONAL	Allocation: NA|Intervention Model: SINGLE_GROUP|Masking: NONE|Primary Purpose: TREATMENT	2017-03-17
NCT06631391	Phase I Study of Umbilical Cord Blood Natural Killer (NK) Cell Therapy for Children With High-risk, R/R Neuroblastoma.	https://clinicaltrials.gov/study/NCT06631391	NOT_YET_RECRUITING	NO	Neuroblastoma	BIOLOGICAL: umbilical cord blood NK cells	To evaluate the safety and tolerability of umbilical cord blood natural killer cell injection in the treatment of high-risk, recurrent/refractory neuroblastoma in children, According to the '3+3' design principle, the Maximum Tolerated Dose (MTD) is determined. Adverse events observed during the trial are graded according to the NCI CTCAE 5.0 criteria. Adverse events related to the drug (definite…	overall response rate (ORR) after 2 courses of umbilical cord blood natural killer cell infusion, ORR was evaluated according to the International Neuroblastoma Response Criteria (INRC), Two weeks after the second cycle (a total of 16 weeks after the strart of first umbilical cord blood natural killer cell infusion)		Sun Yat-sen University		INTERVENTIONAL	Allocation: NA|Intervention Model: SINGLE_GROUP|Masking: NONE|Primary Purpose: TREATMENT	2024-11-01
NCT06465199	Difluoromethylornithine (DFMO) and AMXT-1501 for Neuroblastoma, CNS Tumors, and Sarcomas	https://clinicaltrials.gov/study/NCT06465199	NOT_YET_RECRUITING	NO	Atypical Teratoid/Rhabdoid Tumor|Neuroblastoma Recurrent|Embryonal Tumor With Multilayered Rosettes|DIPG Brain Tumor|Ewing Sarcoma|Osteosarcoma Recurrent	DRUG: Difluoromethylornithine (DFMO)|DRUG: AMXT-1501 Dicaprate	Phase I- Number of Participants with Adverse Events as a Measure of Safety and Tolerability, To evaluate the safety, tolerability and recommended phase 2 dose (RP2D) of AMXT-1501 in combination with continuous infusion DFMO in pediatric and young adult subjects., 28 days|Phase II- Number of participants with progression free survival (PFS) during study, To evaluate, in a prospective randomized cl…	Phase I- Number of participants with progression free survival (PFS) during study, To evaluate the activity of AMXT-1501 in combination with DFMO based on Progression free survival (PFS), 2 years plus 5 years follow up|Phase I- Determine the Overall Response Rate (ORR) of Participants using INSS Response, To evaluate the activity of AMXT-1501 in combination with DFMO based on Overall response rat…		Milton S. Hershey Medical Center	Aminex Therapeutics, Inc.	INTERVENTIONAL	Allocation: RANDOMIZED|Intervention Model: CROSSOVER|Masking: NONE|Primary Purpose: TREATMENT	2025-02-01
NCT00831844	Cixutumumab in Treating Patients With Relapsed or Refractory Solid Tumors	https://clinicaltrials.gov/study/NCT00831844	COMPLETED	YES	Adult Rhabdomyosarcoma|Adult Synovial Sarcoma|Childhood Hepatoblastoma|Childhood Synovial Sarcoma|Previously Treated Childhood Rhabdomyosarcoma|Recurrent Adrenocortical Carcinoma|Recurrent Adult Soft Tissue Sarcoma|Recurrent Childhood Liver Cancer|Recurrent Childhood Rhabdomyosarcoma|Recurrent Childhood Soft Tissue Sarcoma|Recurrent Ewing Sarcoma/Peripheral Primitive|Neuroectodermal Tumor|Recurre…	BIOLOGICAL: cixutumumab|OTHER: laboratory biomarker analysis	Disease Response, Response rates will be calculated as the percent of patients whose best response is a Complete Response (CR) or Partial Response (PR)., First six treatment cycles - 24 weeks			National Cancer Institute (NCI)		INTERVENTIONAL	Allocation: NON_RANDOMIZED|Intervention Model: SINGLE_GROUP|Masking: NONE|Primary Purpose: TREATMENT	2009-01
NCT00253435	N2001-02: I-MIBG With Intensive Chemotherapy and Autologous Stem Cell Rescue for High-Risk Neuroblastoma	https://clinicaltrials.gov/study/NCT00253435	COMPLETED	YES	Neuroblastoma	BIOLOGICAL: Filgrastim|DRUG: Carboplatin|DRUG: Etoposide|DRUG: Melphalan|PROCEDURE: Peripheral blood stem cell infusion|RADIATION: 131I-MIBG|RADIATION: Radiation therapy	Response (Complete Response, Very Good Partial Response, and Partial Response) at 60-days Post Stem Cell Infusion, Tumor response based on evaluation performed on day 60 or at the time of disease progression/recurrence or start of another treatment - whichever comes first. Such evaluations will include 123I-MIBG scan, CT/MRI, urine catecholamine measurement, and bone marrow analysis (for those wi…	Event-free Survival (EFS) at 3 Years, EFS will be measured from start of treatment until progression, death or start of another treatment - whichever comes first. We report the estimated probability of EFS at 3 years., 3 years since start of treatment|Engraftment DLT, • Engraftment toxicity: delayed engraftment and/or failure to engraft defined as: * neutrophils (ANC) \< 500/μL by day 28 post tra…		Children's Hospital Los Angeles	National Cancer Institute (NCI)	INTERVENTIONAL	Allocation: NA|Intervention Model: SINGLE_GROUP|Masking: NONE|Primary Purpose: TREATMENT	2005-09
NCT01156350	Haplo-identical Hematopoietic Stem Cell Transplantation Following Reduced-intensity Conditioning in Children With Neuroblastoma	https://clinicaltrials.gov/study/NCT01156350	UNKNOWN	NO	Neuroblastoma	DRUG: Busulfan - Fludarabine - TBI	Evaluation of the feasibility of the CD3 / CD19 selected haplo identical hematopoietic stem cell transplant after conditioning with reduced intensity in children with neuroblastoma in failure of reference treatments, at one year	Study of the overall survival Study of graft versus tumor effect at day + 100, at day + 100		University Hospital, Clermont-Ferrand		INTERVENTIONAL	Allocation: NON_RANDOMIZED|Intervention Model: SINGLE_GROUP|Masking: NONE|Primary Purpose: TREATMENT	2011-09
NCT02557854	HIFU Hyperthermia With Liposomal Doxorubicin (DOXIL) for Relapsed or Refractory Pediatric and Young Adult Solid Tumors	https://clinicaltrials.gov/study/NCT02557854	WITHDRAWN	NO	Rhabdomyosarcoma|Neuroblastoma|Sarcoma|Sarcoma, Ewing|Osteosarcoma|Desmoid	DRUG: Doxorubicin HCl liposomal injection|DEVICE: Philips Sonalleve MR-HIFU Hyperthermia	Rate of dose limiting toxicities (DLTs) during cycle 1 of therapy with MR-HIFU hyperthermia directed liposomal doxorubicin, Dose limiting toxicities are generally CTCAE v4.03 grade 3-5 toxicities with specific exceptions detailed in the protocol., 4 weeks	Terminal half-life (T1/2) of Doxil when delivered with MR-HIFU hyperthermia, 48 hours following first dose|Volume of distribution (L/m2) of Doxil when delivered with MR-HIFU hyperthermia, 48 hours following first dose|Clearance (mL/min) of Doxil when delivered with MR-HIFU hyperthermia, 48 hours following first dose|Adverse events associated with Doxil when administered in combination with MR-HIF…		Theodore Laetsch		INTERVENTIONAL	Allocation: NA|Intervention Model: SINGLE_GROUP|Masking: NONE|Primary Purpose: TREATMENT	2016-12
NCT03242603	Immunotherapy of Neuroblastoma Patients Using a Combination of Anti-GD2 and NK Cells	https://clinicaltrials.gov/study/NCT03242603	UNKNOWN	NO	Neuroblastoma Recurrent	BIOLOGICAL: Anti-GD2 in combination with NK cells	To measure tumor response after infusion of expanded activated haploidentical NK cells with anti-GD2. Response will be assessed as defined by Revised International Neuroblastoma Response Criteria 2017., Disease status at primary and metastatic soft tissue sites will be assessed using MIBG scans or PET scan as applicable. RECIST and Curie scoring systems will be used to assess response. Metastatic…	To measure the numbers of infused NK cells in peripheral blood at specific time-points after NK cell infusion, NK cells will be identified by flow cytometry in peripheral blood and their percentages and absolute numbers will be calculated., 2 years|To measure cytokine levels in plasma at specific time-points after NK cell infusion, Cytokine panel to assess levels of IL15 serially post lymphodeple…		National University Hospital, Singapore		INTERVENTIONAL	Allocation: NA|Intervention Model: SINGLE_GROUP|Masking: NONE|Primary Purpose: TREATMENT	2017-10-03
NCT00407433	Clinical Studies of Gemcitabine-Oxaliplatin	https://clinicaltrials.gov/study/NCT00407433	COMPLETED	NO	Medulloblastoma|Central Nervous System Tumors|Neuroblastoma|Osteosarcoma	DRUG: Gemcitabine (Gemzar®), Oxaliplatin (Eloxatin®)	The primary endpoint for efficacy is the percentage of patients achieving complete or partial response according to WHO guidelines, after having received 4 cycles of gemcitabine-oxaliplatin (8 weeks).	The secondary efficacy variables are the duration of response, the time to treatment failure, the time to progressive disease and the overall survival.|Clinical and laboratory toxicities/symptomatology will be graded according to NCI-Common toxicity criteria AE v3.0		Gustave Roussy, Cancer Campus, Grand Paris		INTERVENTIONAL	Allocation: NON_RANDOMIZED|Intervention Model: SINGLE_GROUP|Masking: NONE|Primary Purpose: TREATMENT
NCT01130623	A Phase I Study of Pazopanib as a Single Agent for Children With Refractory Solid Tumors	https://clinicaltrials.gov/study/NCT01130623	WITHDRAWN	NO	Sarcoma|Neuroblastoma|Wilms Tumor|Osteosarcoma|Brain Tumor	DRUG: Pazopanib (GW786034)	To estimate MTD and Phase II dose of oral pazopanib.|To define the toxicities of oral pazopanib tablet or suspension.|To characterize PKs.	To define antitumor and biologic activity and explore changes in tumor vascular permeability. To assess VEGF haplotype/phenotype relationships and explore concentration-effect with biomarkers and clinical outcomes.		National Cancer Institute (NCI)		INTERVENTIONAL	Allocation: NON_RANDOMIZED|Intervention Model: PARALLEL|Masking: NONE|Primary Purpose: TREATMENT	2010-05-10
NCT04238819	A Study of Abemaciclib (LY2835219) in Combination With Other Anti-Cancer Treatments in Children and Young Adult Participants With Solid Tumors, Including Neuroblastoma	https://clinicaltrials.gov/study/NCT04238819	ACTIVE_NOT_RECRUITING	NO	Relapsed Solid Tumor|Refractory Solid Tumor	DRUG: Abemaciclib|DRUG: Irinotecan|DRUG: Temozolomide|DRUG: Dinutuximab|DRUG: GM-CSF	Number or Participants with Dose Limiting Toxicities (DLTs), Number of Participants with DLTs, Cycle 1 (21 Day Cycle)|Pharmacokinetics (PK): Mean Steady State Concentrations of Abemaciclib, PK: Mean Steady State Concentrations of Abemaciclib, Cycle 1 through Cycle 3 (21 Day Cycle)|PK: Mean Steady State Concentrations of Irinotecan, PK: Mean Steady State Concentrations of Irinotecan, Cycle 1 throu…	Overall Response Rate (ORR): Percentage of Participants with Best Response of Complete Response (CR) or Partial Response (PR): Parts A and B, only, ORR: Percentage of Participants with Best Response of CR or PR per Response Evaluation Criteria in Solid Tumors (RECIST) or Response Assessment in Neuro-Oncology (RANO), Baseline through Disease Progression or Death (Estimated up to 24 Months)|Duratio…		Eli Lilly and Company		INTERVENTIONAL	Allocation: NON_RANDOMIZED|Intervention Model: SINGLE_GROUP|Masking: NONE|Primary Purpose: TREATMENT	2020-11-09
NCT06541262	Silmitasertib (CX-4945) in Combination With Chemotherapy for Relapsed Refractory Solid Tumors	https://clinicaltrials.gov/study/NCT06541262	RECRUITING	NO	Neuroblastoma Recurrent|Ewing's Sarcoma Recurrent|Osteosarcoma Recurrent|Rhabdomyosarcoma Recurrent|Liposarcoma Recurrent	DRUG: Silmitasertib|DRUG: Irinotecan|DRUG: Temozolomide|DRUG: Vincristine	Phase I- Number of Participants with Adverse Events as a Measure of Safety and Tolerability, To characterize the safety profile of silmitasertib in combination with chemotherapy, 2 years plus 30 days|Phase I- Number of Participants with Dose Limiting Toxicities to determine RP2D, To determine the Recommended Phase 2 Dose (RP2D) of silmitasertib in combination with chemotherapy, 21 days|Phase II- …	Phase I- Determine the Overall Response Rate (ORR) of Participants using INSS Response, To evaluate the efficacy of silmitasertib in combination with chemotherapy in 2 disease cohorts based upon Overall response rate (ORR), 2 years|Number of participants with progression free survival (PFS) during study, To evaluate the efficacy of silmitasertib in combination with chemotherapy in 2 disease cohor…		Milton S. Hershey Medical Center		INTERVENTIONAL	Allocation: NON_RANDOMIZED|Intervention Model: SEQUENTIAL|Masking: NONE|Primary Purpose: TREATMENT	2024-10-30
NCT03458728	Safety, Tolerability, Efficacy and Pharmacokinetics of Copanlisib in Pediatric Patients	https://clinicaltrials.gov/study/NCT03458728	TERMINATED	YES	Relapsed or Refractory Solid Tumors or Lymphoma in Children|Neuroblastoma|Osteosarcoma|Rhabdomyosarcoma|Ewing Sarcoma	DRUG: Copanlisib (BAY806946)	Phase 1: The Maximum Tolerated Dose (MTD): the Highest Dose Level of Copanlisib That Can be Given so That Not More Than 1 Out of 6 Patients Experience a DLT During the DLT Evaluation Period., Maximum tolerated dose (MTD) for copanlisib was defined as the highest dose level where 6 patients have been treated and ≤ 1 participant experienced a DLT. This endpoint was performed on SAF., Cycle 1 (28 da…	Phase 1: Copanlisib Maximum Drug Concentration (Cmax), Cmax: maximum concentration after the 3rd dose in a sequence of 3 nominal doses of copanlisib. PK analysis set: All participants with at least one intake of study drug and with at least one valid measurement for copanlisib were included in the copanlisib PK analysis., Age ≥ 6 years: Pre-dose, Post-dose on Cycle 1 Day 1 and Day 15 (1-1.25 hour…		Bayer		INTERVENTIONAL	Allocation: NON_RANDOMIZED|Intervention Model: PARALLEL|Masking: NONE|Primary Purpose: TREATMENT	2018-04-30
NCT00520936	A Study of Pemetrexed in Children With Recurrent Cancer	https://clinicaltrials.gov/study/NCT00520936	COMPLETED	YES	Osteosarcoma|Medulloblastoma|Sarcoma, Ewing's|Neuroblastoma (Measurable Disease)|Neuroblastoma (Metaiodobenzylguanidine|Positive Evaluable)|Rhabdomyosarcoma|Ependymoma|Non-brainstem High-grade Glioma	DRUG: pemetrexed	Percentage of Participants With Overall Tumor Response (Response Rate), Response using Response Evaluation Criteria In Solid Tumors (RECIST) criteria. Complete Response = disappearance of all target lesions. Partial Response = 30% decrease in sum of longest diameter of target lesions. Response rate (percent \[%\])= (number of participants with complete response (CR) or partial response (PR) in st…	Number of Patients With Adverse Events, Discontinuations, or Deaths Possibly Due to Study Drug, AdEERS= Adverse Event Expedited Reporting System; AE = adverse event. Patients may be counted in more than 1 category. Includes events that were considered possibly related to study drug (PRSD) as judged by the investigator., every cycle (up to 2 years and 7 months)|Pharmacogenomics - Measure the Respo…		Eli Lilly and Company	Children's Oncology Group	INTERVENTIONAL	Allocation: NON_RANDOMIZED|Intervention Model: SINGLE_GROUP|Masking: NONE|Primary Purpose: TREATMENT	2007-09
NCT00033293	Cyclophosphamide and Prednisone With or Without Immunoglobulin in Treating Abnormal Muscle Movement in Children With Neuroblastoma	https://clinicaltrials.gov/study/NCT00033293	COMPLETED	YES	Localized Resectable Neuroblastoma|Localized Unresectable Neuroblastoma|Regional Neuroblastoma|Stage 4 Neuroblastoma|Stage 4S Neuroblastoma	OTHER: Clinical Observation|DRUG: Cyclophosphamide|OTHER: Laboratory Biomarker Analysis|PROCEDURE: Magnetic Resonance Imaging|DRUG: Prednisone|BIOLOGICAL: Therapeutic Immune Globulin	Number of Responders, A multi-stage design followed by a test of proportions between the treatment arms (chemo vs. chemo + therapeutic immune globulin (IVIG)) will be performed. The first stage of the multi-stage design will also function as an early stopping rule for insufficient activity of chemotherapy in OMA., Changes from baseline to 2 months, 6 months, and 1 year	Motor Coordination as Assessed by Neurological Examination and Vineland Adaptive Behavior Scale (VABS), The "best" score at the two time points will be used in this analysis. For a given patient, this "best" score will be used to calculate the change from baseline. The mean change from baseline for each treatment group will be calculated., Changes from baseline to the better of 6 months or 1 year…		Children's Oncology Group	National Cancer Institute (NCI)	INTERVENTIONAL	Allocation: RANDOMIZED|Intervention Model: PARALLEL|Masking: NONE|Primary Purpose: TREATMENT	2004-03-15
NCT01606878	Crizotinib and Combination Chemotherapy in Treating Younger Patients With Relapsed or Refractory Solid Tumors or Anaplastic Large Cell Lymphoma	https://clinicaltrials.gov/study/NCT01606878	COMPLETED	YES	Childhood Solid Neoplasm|Recurrent Childhood Anaplastic Large Cell Lymphoma|Recurrent Neuroblastoma	DRUG: Crizotinib|DRUG: Cyclophosphamide|DRUG: Dexrazoxane Hydrochloride|DRUG: Doxorubicin Hydrochloride|OTHER: Laboratory Biomarker Analysis|OTHER: Pharmacological Study|OTHER: Questionnaire Administration|DRUG: Topotecan Hydrochloride|DRUG: Vincristine Sulfate	Maximum Tolerated Dose (MTD) of Crizotinib, The MTD of crizotinib administered with combination chemotherapy based on the incidence of dose-limiting toxicity (DLT) at which fewer than one-third of patients experience DLT, as assessed by NCI CTCAE version 4.0., Up to 21 days|Number of Patients With Dose Limiting Toxicity (DLT), Number of patients of all DLT reported as assessed by the National Can…	Response Rate, Number of patients of response-evaluable participants with response (CR/PR) assessed according to Response Evaluation Criteria in Solid Tumors version 1.1 including CR: disappearance of all target and non-target lesions; PR: at least 30% decrease in the sum of the diameters of target lesions, Up to 2 years|ALK Status and Response to Crizotinib, Number of patients who respond (CR/PR…		Children's Oncology Group	National Cancer Institute (NCI)	INTERVENTIONAL	Allocation: NON_RANDOMIZED|Intervention Model: PARALLEL|Masking: NONE|Primary Purpose: TREATMENT	2013-04-29
NCT01048892	Seneca Valley Virus-001 and Cyclophosphamide in Treating Young Patients With Relapsed or Refractory Neuroblastoma, Rhabdomyosarcoma, or Rare Tumors With Neuroendocrine Features	https://clinicaltrials.gov/study/NCT01048892	COMPLETED	NO	Adrenocortical Carcinoma|Gastrointestinal Carcinoid Tumor|Kidney Cancer|Neuroblastoma|Retinoblastoma|Sarcoma	BIOLOGICAL: Seneca Valley virus-001|DRUG: cyclophosphamide|OTHER: laboratory biomarker analysis|OTHER: pharmacological study	Safety and tolerability, 12 months post-documented viral clearance|Recommended phase II dose of Seneca Valley virus-001 (NTX-010), 56 days	Tumor response, Up to 12 months post documented viral clearance|Viral titers in blood and stool, Up to 56 days post treatment|Development of antibodies to NTX-010, Up to 4 weeks post treatment		Children's Oncology Group	National Cancer Institute (NCI)	INTERVENTIONAL	Allocation: NA|Intervention Model: SINGLE_GROUP|Masking: NONE|Primary Purpose: TREATMENT	2009-09
NCT01163383	131-I-MIBG Therapy for Refractory Neuroblastoma, Expanded Access Protocol	https://clinicaltrials.gov/study/NCT01163383	AVAILABLE	NO	Neuroblastoma|Childhood Metastatic Pheochromocytoma	DRUG: 131 I-Metaiodobenzylguanidine (131 I-MIBG)|DRUG: 131 I-MIBG				John Maris		EXPANDED_ACCESS
NCT05489887	Naxitamab Added to Induction for Newly Diagnosed High-Risk Neuroblastoma	https://clinicaltrials.gov/study/NCT05489887	RECRUITING	NO	High-risk Neuroblastoma	DRUG: Naxitamab|DRUG: Ceritinib	Number of participants with a Very Good Partial Response (VGPR)(+) rate (VGPR + Complete Response (CR) rate), Measured by the presence of radiologically assessable disease by cross-sectional computed tomography (CT) or Magnetic resonance imaging (MRI) imaging and/or by metaiodobenzylguanidine (MIBG) or positron emission tomography (PET) scans and bone marrow (BM) response for subjects with newly-…	Objective Response Rate (ORR), The proportion of patients with a complete response or partial response to naxitamab with standard induction therapy for subjects with newly-diagnosed high-risk neuroblastoma according to the 1993 and 2017 International Neuroblastoma Response Criteria (INRC).Collected by the presence of radiologically assessable disease by cross-sectional CT or MRI imaging and/or by…	Morphine equivalent daily dose (MEDD) per subject, Narcotic use will be quantified for each subject over the course of the study in terms of morphine equivalent daily dose (MEDD)., Year 1	Giselle Sholler	Y-mAbs	INTERVENTIONAL	Allocation: NON_RANDOMIZED|Intervention Model: SINGLE_GROUP|Masking: NONE|Primary Purpose: TREATMENT	2022-09-14
NCT02011126	Imetelstat Sodium in Treating Younger Patients With Relapsed or Refractory Solid Tumors	https://clinicaltrials.gov/study/NCT02011126	WITHDRAWN	NO	Hepatoblastoma|Previously Treated Childhood Rhabdomyosarcoma|Recurrent Childhood Liver Cancer|Recurrent Childhood Rhabdomyosarcoma|Recurrent Ewing Sarcoma/Peripheral Primitive Neuroectodermal Tumor|Recurrent Neuroblastoma|Recurrent Osteosarcoma|Rhabdomyosarcoma	DRUG: Imetelstat Sodium|OTHER: Laboratory Biomarker Analysis	Objective response (complete response [CR] or partial response [PR]) according to Response Evaluation Criteria in Solid Tumors (RECIST) criteria or MIBG scoring criteria, Response rates will be calculated as the percent of evaluable patients who are responders, and confidence intervals will be constructed accounting for the two-stage design. Each disease stratum will be reported separately., Up t…	Progression-free survival, The probability of remaining progression-free as a function of days since enrollment will be calculated according to the method of Gray accounting for censoring and the competing events., Date of enrollment until the end progression-free interval (PFI) date, calculated as the date of disease progression, date of death, date of removal of all tumor by surgery or last pat…	Telomerase length by quantitative polymerase chain reaction, The relationship between tumor telomere length and probability of response (as CR or PR) with imetelstat sodium will be assessed using logistic regression., Baseline	Children's Oncology Group	National Cancer Institute (NCI)	INTERVENTIONAL	Allocation: NA|Intervention Model: SINGLE_GROUP|Masking: NONE|Primary Purpose: TREATMENT	2014-06-30
NCT03236857	A Study of the Safety and Pharmacokinetics of Venetoclax in Pediatric and Young Adult Patients With Relapsed or Refractory Malignancies	https://clinicaltrials.gov/study/NCT03236857	COMPLETED	NO	Malignancies|Acute Lymphoblastic Leukemia (ALL)|Acute Myeloid Leukemia (AML)|Non-Hodgkin's Lymphoma|Neuroblastoma	DRUG: chemotherapy|DRUG: venetoclax	Number of Participants Experiencing Adverse Events, An adverse event (AE) is defined as any untoward medical occurrence in a patient or clinical investigation participant administered a pharmaceutical product which does not necessarily have a causal relationship with this treatment. The investigator assesses the relationship of each event to the use of study., Up to 9 months|Number of Participant…	Objective Response Rate (ORR), ORR is defined as the proportion of participants who achieved a response according to established criteria described in detail in the study protocol., Up to 9 months|Partial Response (PR) Rate, PR is defined according to established criteria for each tumor type and is described in detail within the study protocol., Up to 9 months|Complete Response (CR) Rate, CR is d…		AbbVie	Roche-Genentech	INTERVENTIONAL	Allocation: NA|Intervention Model: SINGLE_GROUP|Masking: NONE|Primary Purpose: TREATMENT	2017-11-08
NCT03478462	Dose Escalation Study of CLR 131 in Children, Adolescents, and Young Adults With Relapsed or Refractory Malignant Tumors Including But Not Limited to Neuroblastoma, Rhabdomyosarcoma, Ewings Sarcoma, and Osteosarcoma	https://clinicaltrials.gov/study/NCT03478462	ACTIVE_NOT_RECRUITING	NO	Pediatric Solid Tumor|Pediatric Lymphoma|Pediatric Brain Tumor|DIPG|Neuroblastoma|Ewing Sarcoma|Rhabdomyosarcoma|Osteosarcoma	DRUG: CLR 131	Number of participants with dose limiting toxicities (DLT), DLT will be assessed by physical examination, vital signs, and laboratory values, up to 64 days	Identification of recommended phase 2 dose of CLR 131 in children, adolescents, and young adults, Dose and regimen to be used in Phase 2 trials of CLR 131 in children, adolescents, and young adults, until non-tolerated dose is defined; dose escalation decision made upon review of data from a complete cohort (85 days after all subjects in cohort have received infusion)|Determination of preliminary…		Cellectar Biosciences, Inc.		INTERVENTIONAL	Allocation: NA|Intervention Model: SINGLE_GROUP|Masking: NONE|Primary Purpose: TREATMENT	2019-04-30
NCT05302921	Neoadjuvant Dual Checkpoint Inhibition and Cryoablation in Relapsed/Refractory Pediatric Solid Tumors	https://clinicaltrials.gov/study/NCT05302921	COMPLETED	NO	Osteosarcoma|Ewing Sarcoma|Rhabdomyosarcoma|Relapsed Pediatric Solid Tumor|Refractory Pediatric Solid Tumor|Melanoma|Hepatoblastoma|Hepatocellular Carcinoma|Neuroblastoma|Wilms Tumor	PROCEDURE: Cryoablation Therapy|DRUG: Nivolumab|DRUG: Ipilimumab	Disease response measured with consistent imaging utilizing the Response Evaluation Criteria in Solid Tumors (RECIST) v 1.1, Patients will undergo consistent imaging prior to every odd cycle of therapy and utilize the Response Evaluation Criteria in Solid Tumors (RECIST) v 1.1., 12 months|Incidence and severity of study treatment-related adverse events measured by the Common Terminology Criteria …	Disease response in rare tumors (non-statistical cohort) measured with consistent imaging utilizing the Response Evaluation Criteria in Solid Tumors (RECIST v 1.1), Patients in the non-statistical cohort will under consistent imaging prior to every odd cycle measured by Response Evaluation Criteria in Solid Tumors (RECIST) v. 1.1., 12 months|Biomarkers of response to checkpoint inhibition (number…		Children's National Research Institute	Bristol-Myers Squibb	INTERVENTIONAL	Allocation: NA|Intervention Model: SINGLE_GROUP|Masking: NONE|Primary Purpose: TREATMENT	2022-02-18
NCT02644460	Abemaciclib in Children With DIPG or Recurrent/Refractory Solid Tumors	https://clinicaltrials.gov/study/NCT02644460	COMPLETED	NO	Diffuse Intrinsic Pontine Glioma|Brain Tumor, Recurrent|Solid Tumor, Recurrent|Neuroblastoma, Recurrent, Refractory|Ewing Sarcoma, Recurrent, Refractory|Rhabdomyosarcoma, Recurrent, Refractory|Osteosarcoma, Recurrent, Refractory|Rhabdoid Tumor, Recurrent, Refractory	DRUG: Abemaciclib	Abemaciclib Maximum Tolerated Dose (MTD) for Diffuse Intrinsic Pontine Glioma (DIPG), The maximum dose of abemaciclib tolerated in participants with newly diagnosed diffuse intrinsic pontine glioma (DIPG)., Week 6|Abemaciclib Maximum Tolerated Dose (MTD) for Recurrent/Refractory Solid Tumors, The maximum dose of abemaciclib in participants with recurrent/refractory solid tumors, including maligna…	Number of participants with adverse events, The number of participants who experience adverse events., End of study (Up to two years)|Number of hematological toxicities, The number of hematological toxicities observed throughout the study among participants., End of study (Up to two years)|Number of non-hematological toxicities, The number of non-hematological toxicities observed throughout the s…		Emory University		INTERVENTIONAL	Allocation: NON_RANDOMIZED|Intervention Model: PARALLEL|Masking: NONE|Primary Purpose: TREATMENT	2016-02
NCT01518413	Dose Escalation Study of Sorafenib and Irinotecan Combination Therapy in Pediatric Patients With Solid Tumors	https://clinicaltrials.gov/study/NCT01518413	COMPLETED	NO	Rhabdomyosarcoma and Other Soft Tissue Sarcomas|Ewing's Sarcoma Family of Tumors|Osteosarcoma|Neuroblastoma|Brain Tumors	DRUG: sorafenib|DRUG: irinotecan	Toxicity Profile, Determine the toxicity profile, dose-limiting toxicity (DLT) and maximum tolerated dose (MTD) of sorafenib, when administered in combination with oral irinotecan in children with relapsed or refractory solid tumors., 24 months|Patient Related Outcomes, Demonstrate the feasibility of incorporating measurement of patient-related outcome into a four site phase 1 trial of sorafenib …	Pharmacokinetic Profile, Describe the plasma pharmacokinetic profile of sorafenib and irinotecan when administered as combination therapy in children and adolescents., 24 months|Disease Evaluation, Evaluate disease response, based on criteria for measurable lesions (RECIST) and evaluable lesions, to guide further development in phase 2 studies., 24 months|Integration of Patient Related Outcomes w…		HMeany		INTERVENTIONAL	Allocation: NA|Intervention Model: SINGLE_GROUP|Masking: NONE|Primary Purpose: TREATMENT	2011-12
NCT00012181	Flavopiridol in Treating Children With Relapsed or Refractory Solid Tumors or Lymphomas	https://clinicaltrials.gov/study/NCT00012181	COMPLETED	NO	Recurrent Childhood Brain Stem Glioma|Recurrent Childhood Cerebellar Astrocytoma|Recurrent Childhood Cerebral Astrocytoma|Recurrent Childhood Ependymoma|Recurrent Childhood Large Cell Lymphoma|Recurrent Childhood Liver Cancer|Recurrent Childhood Lymphoblastic Lymphoma|Recurrent Childhood Malignant Germ Cell Tumor|Recurrent Childhood Medulloblastoma|Recurrent Childhood Rhabdomyosarcoma|Recurrent C…	DRUG: alvocidib|OTHER: pharmacological study	MTD defined as the dose at which fewer than one-third of patients experience DLT assessed using Common Toxicity Criteria version 2.0, Day 21			National Cancer Institute (NCI)		INTERVENTIONAL	Allocation: NA|Intervention Model: SINGLE_GROUP|Masking: NONE|Primary Purpose: TREATMENT	2001-04
NCT02982941	Enoblituzumab (MGA271) in Children With B7-H3-expressing Solid Tumors	https://clinicaltrials.gov/study/NCT02982941	COMPLETED	NO	Neuroblastoma|Rhabdomyosarcoma|Osteosarcoma|Ewing Sarcoma|Wilms Tumor|Desmoplastic Small Round Cell Tumor	DRUG: Enoblituzumab	Safety and tolerability of enoblituzumab., Adverse events, SAEs, incidence of treatment-emergent AE, Time of first dose through end of treatment (up to 2 years)	Peak plasma concentration, PK of enoblituzumab, Time of first dose through end of treatment (up to 96 weeks)|Number of participants that develop anti-drug antibodies, Proportion of patients who develop anti-MGA271 antibodies, immunogenicity, Time of first dose through end of treatment (up to 96 weeks)|Antitumor activity of enoblituzumab, Anti-tumor activity of enoblituzumab using conventional REC…		MacroGenics		INTERVENTIONAL	Allocation: NA|Intervention Model: SINGLE_GROUP|Masking: NONE|Primary Purpose: TREATMENT	2016-12
NCT02095132	Adavosertib and Irinotecan Hydrochloride in Treating Younger Patients With Relapsed or Refractory Solid Tumors	https://clinicaltrials.gov/study/NCT02095132	COMPLETED	YES	Central Nervous System Embryonal Tumor With Rhabdoid Features|Central Nervous System Embryonal Tumor, Not Otherwise Specified|Central Nervous System Ganglioneuroblastoma|Embryonal Tumor With Multilayered Rosettes, C19MC-Altered|Pineoblastoma|Primary Central Nervous System Neoplasm|Recurrent Childhood Central Nervous System Embryonal Neoplasm|Recurrent Malignant Solid Neoplasm|Recurrent Medullobla…	DRUG: Adavosertib|DRUG: Irinotecan Hydrochloride	Maximum Tolerated Dose (MTD), MTD is defined as the maximum doses of adavosertib and irinotecan hydrochloride at which fewer than one-third of patients experience dose limiting toxicities when receiving this combination., Up to 21 days|Number of Participants With Cycle 1 DLT, To define and describe the toxicities of AZD1755 (MK-1775) in combination with oral irinotecan administered on this schedu…	Number and Percentage of Participants With Best Overall Response With Partial or Complete Response, Frequency (%) of response-evaluable patients with best overall response of partial or complete response as determined by revised Response Evaluation Criteria in Solid Tumors (RECIST) guideline (version 1.1)., Up to 1 year|Mean Fold Change in Gamma H2AX in Peripheral Blood Mono Nuclear Cells, Mean (…		National Cancer Institute (NCI)		INTERVENTIONAL	Allocation: NA|Intervention Model: SINGLE_GROUP|Masking: NONE|Primary Purpose: TREATMENT	2014-03-28
NCT00030667	Imatinib Mesylate in Treating Patients With Relapsed or Refractory Solid Tumors of Childhood	https://clinicaltrials.gov/study/NCT00030667	COMPLETED	NO	Childhood Desmoplastic Small Round Cell Tumor|Childhood Synovial Sarcoma|Gastrointestinal Stromal Tumor|Lung Metastases|Recurrent Childhood Soft Tissue Sarcoma|Recurrent Ewing Sarcoma/Peripheral Primitive Neuroectodermal Tumor|Recurrent Neuroblastoma|Recurrent Osteosarcoma	DRUG: imatinib mesylate|OTHER: laboratory biomarker analysis|OTHER: pharmacological study	Response rate, determined using the RECIST criteria, 95% confidence interval will be computed., Up to 2 years|Toxicity reported using the CTC version 2.0, Up to 2 years	Time to disease progression, Calculated by the method of Kaplan and Meier., Up to 2 years		National Cancer Institute (NCI)		INTERVENTIONAL	Allocation: NA|Intervention Model: SINGLE_GROUP|Masking: NONE|Primary Purpose: TREATMENT	2002-05
NCT00303940	Talabostat Combined With Temozolomide or Carboplatin in Treating Young Patients With Relapsed or Refractory Brain Tumors or Other Solid Tumors	https://clinicaltrials.gov/study/NCT00303940	COMPLETED	NO	Brain and Central Nervous System Tumors|Childhood Germ Cell Tumor|Kidney Cancer|Liver Cancer|Neuroblastoma|Ovarian Cancer|Sarcoma|Unspecified Childhood Solid Tumor, Protocol Specific	DRUG: carboplatin|DRUG: talabostat mesylate|DRUG: temozolomide|OTHER: pharmacological study				National Institutes of Health Clinical Center (CC)	National Cancer Institute (NCI)	INTERVENTIONAL	Allocation: |Intervention Model: |Masking: |Primary Purpose: TREATMENT	2005-12
NCT01804634	Reduced Intensity Haploidentical BMT for High Risk Solid Tumors	https://clinicaltrials.gov/study/NCT01804634	RECRUITING	NO	Refractory and/or Relapsed Metastatic Solid Tumors	DRUG: Cyclophosphamide|DRUG: Fludarabine|RADIATION: low dose total body irradiation|DRUG: Melphalan|DRUG: Tacrolimus	Safety of Shortened duration of tacrolimus as assessed by number of participants with NRM and Grade III-IV acute GVHD at Day 120, Safety of shortened duration immunosuppression assessed by the number of participants with non-relapse mortality (NRM) and grade III-IV acute graft versus host disease (Przepiorka criteria stages the degree of organ involvement in the skin, liver and gastrointestinal (…	Overall survival at 6 months, Overall survival in patients receiving reduced intensity conditioning and transplantation of partially human leukocyte antigen (HLA)-mismatched bone marrow., 6 months|Overall survival at 1 year, Overall survival in patients receiving reduced intensity conditioning and transplantation of partially human leukocyte antigen (HLA)-mismatched bone marrow., 1 year|Relapse, …	Document toxicities, To document any unexpected toxicities after RIC haploidentical BMT., 30-180 days|To compare the tumor microenvironment, circulating tumor cells, and expression of MHC antigens as well as tumor specific antigens pre- and post BMT, To compare the tumor microenvironment, circulating tumor cells, and expression of MHC antigens as well as tumor specific antigens pre- and post BMT,…	Sidney Kimmel Comprehensive Cancer Center at Johns Hopkins	National Cancer Institute (NCI)	INTERVENTIONAL	Allocation: NA|Intervention Model: SINGLE_GROUP|Masking: NONE|Primary Purpose: TREATMENT	2013-03-27
NCT02076906	MR-guided High Intensity Focused Ultrasound (HIFU) on Pediatric Solid Tumors	https://clinicaltrials.gov/study/NCT02076906	COMPLETED	NO	Relapsed Pediatric Solid Tumors|Refractory Pediatric Solid Tumors|Rhabdomyosarcoma|Ewing Sarcoma|Osteosarcoma|Neuroblastoma|Wilms Tumor|Hepatic Tumor|Germ Cell Tumor|Desmoid Tumor	DEVICE: Magnetic Resonance High Intensity Focused Ultrasound	Toxicity, Toxicity will be evaluated using CTCAEv4. Adverse events will be summarized descriptively with tabulations of adverse event type, severity, and relationship to study treatment., 28 days following ablative therapy	Disease response, We will preliminarily define tumor response from MR-HIFU ablative therapy assessed according to a modified Response Evaluation Criteria in Solid Tumors (RECIST). We will also evaluate functional tumor response using FDG-PET post MR-HIFU ablative treatment for patients with PET avid target lesions., Up to 1 year|Patient reported outcomes and quality of life measurements, We will …		AeRang Kim		INTERVENTIONAL	Allocation: NA|Intervention Model: SINGLE_GROUP|Masking: NONE|Primary Purpose: TREATMENT	2014-04
NCT02452554	Lorvotuzumab Mertansine in Treating Younger Patients With Relapsed or Refractory Wilms Tumor, Rhabdomyosarcoma, Neuroblastoma, Pleuropulmonary Blastoma, Malignant Peripheral Nerve Sheath Tumor, or Synovial Sarcoma	https://clinicaltrials.gov/study/NCT02452554	COMPLETED	YES	Pleuropulmonary Blastoma|Recurrent Malignant Peripheral Nerve Sheath Tumor|Recurrent Neuroblastoma|Recurrent Rhabdomyosarcoma|Recurrent Synovial Sarcoma|Wilms Tumor	OTHER: Laboratory Biomarker Analysis|BIOLOGICAL: Lorvotuzumab Mertansine|OTHER: Pharmacological Study	Objective Response by Response Evaluation Criteria in Solid Tumors Version 1.1, The best response of disease will be examined separately in each stratum. A responder is defined as a patient who achieves a best response of partial response or complete response on the study. Response rates will be calculated as the percent of evaluable patients who are responders, and Clopper-Pearson confidence int…		Pharmacokinetic (PK) Parameters of Lorvotuzumab Mertansine, A descriptive analysis of PK parameters of lorvotuzumab mertansine will be performed to define systemic exposure, drug clearance, and other pharmacokinetic parameters. The PK parameters will be summarized with simple summary statistics, including means, medians, ranges, and standard deviations (if numbers and distribution permit). Analys…	Children's Oncology Group	National Cancer Institute (NCI)	INTERVENTIONAL	Allocation: NA|Intervention Model: SINGLE_GROUP|Masking: NONE|Primary Purpose: TREATMENT	2015-10-12
NCT01154816	Alisertib in Treating Young Patients With Recurrent or Refractory Solid Tumors or Leukemia	https://clinicaltrials.gov/study/NCT01154816	COMPLETED	YES	Hepatoblastoma|Previously Treated Childhood Rhabdomyosarcoma|Recurrent Childhood Acute Lymphoblastic Leukemia|Recurrent Childhood Acute Myeloid Leukemia|Recurrent Childhood Kidney Neoplasm|Recurrent Childhood Malignant Germ Cell Tumor|Recurrent Childhood Rhabdomyosarcoma|Recurrent Childhood Soft Tissue Sarcoma|Recurrent Ewing Sarcoma/Peripheral Primitive Neuroectodermal Tumor|Recurrent Neuroblast…	DRUG: Alisertib|OTHER: Laboratory Biomarker Analysis|OTHER: Pharmacological Study	Number of Participants With Overall Response, For patients with recurrent solid tumors a patient who experienced a complete or partial response according to RECIST version 1.1 criteria is considered a responder. For patients with recurrent acute lymphoblastic leukemia a patient who experiences a bone marrow evaluation with \< 5% blast cells on morphological evaluation of bone marrow will be consi…	Number of Patients Cycles With Grade 3 or Higher Adverse Event, The number of patient-cycles in which the adverse event considered grade 3 or higher AE according to National Cancer Institute (NCI) Common Terminology Criteria for Adverse Events (CTCAE) version 4.0 considered by the treating physician to be possibly, probably or definitely related to alisertib., Up to 24 months|Serum Concentration …		Children's Oncology Group	National Cancer Institute (NCI)	INTERVENTIONAL	Allocation: NON_RANDOMIZED|Intervention Model: SINGLE_GROUP|Masking: NONE|Primary Purpose: TREATMENT	2011-02
NCT02390843	Simvastatin With Topotecan and Cyclophosphamide in Relapsed and/or Refractory Pediatric Solid and CNS Tumors	https://clinicaltrials.gov/study/NCT02390843	COMPLETED	NO	Retinoblastoma|Clear Cell Sarcoma|Renal Cell Carcinoma|Rhabdoid Tumor|Wilms Tumor|Hepatoblastoma|Neuroblastoma|Germ Cell Tumors|Ewings Sarcoma|Non-rhabdomyosarcoma Soft Tissue Sarcoma|Osteosarcoma|Rhabdomyosarcoma	DRUG: Simvastatin|DRUG: Cyclophosphamide|DRUG: Topotecan|DRUG: Myeloid growth factor	Maximum Tolerated Dose (MTD) of Simvastatin, MTD will be the maximum dose at which fewer than one-third of subjects experience dose-limiting toxicities (DLTs) during Cycle 1 of therapy., First treatment to toxicity (up to 24 months)|Number of Dose-Limiting Toxicities (DLTs), DLT will be defined as any of the following events that are possibly, probably, or definitely attributable to study drug: N…	Percentage of Participants With Overall Tumor Response (Response Rate), Response is defined as CR (Complete Response) or PR (Partial Response) per Response Evaluation Criteria in Solid Tumor (RECIST criteria). Possible evaluations include: CR: Disappearance of all target lesions. PR: At least a 30% decrease in the size of target lesions. Response rate (%) = (number of patients with CR+PR/number o…		Emory University	Children's Healthcare of Atlanta	INTERVENTIONAL	Allocation: NA|Intervention Model: SINGLE_GROUP|Masking: NONE|Primary Purpose: TREATMENT	2015-02
NCT03709680	Study Of Palbociclib Combined With Chemotherapy In Pediatric Patients With Recurrent/Refractory Solid Tumors	https://clinicaltrials.gov/study/NCT03709680	ACTIVE_NOT_RECRUITING	NO	Ewing Sarcoma|Solid Tumors|Rhabdoid Tumor|Rhabdomyosarcoma|Neuroblastoma|Medulloblastoma|Diffuse Intrinsic Pontine Glioma	DRUG: Palbociclib|DRUG: Temozolomide|DRUG: Irinotecan|DRUG: Topotecan|DRUG: Cyclophosphamide	Phase 2 open-label, randomized: Event-free survival (EFS) based on Investigator assessment., EFS is defined as the time from randomization until first event (ie, progression, recurrence following response, second malignancy or death without progression or recurrence)., Baseline to Month 24.|Phase 1: First Cycle Dose-Limiting Toxicities (DLT), For Dose Escalation/Determination Part: DLT defined as…	Phase 1 and Phase 2: Frequency of adverse events, Adverse events to be reported during treatment and for at least 28 days after last dose., At least 28 days after last dose|Phase 1 and Phase 2: Percentage of participants with laboratory abnormalities, Magnesium, Calcium, Creatinine, Albumin, Alanine aminotransferase, Aspartate aminotransferase, Glucose, Phosphorus, Total Bilirubin, Blood urea nit…		Pfizer	Children's Oncology Group	INTERVENTIONAL	Allocation: RANDOMIZED|Intervention Model: PARALLEL|Masking: NONE|Primary Purpose: TREATMENT	2019-05-24
NCT04195555	Ivosidenib in Treating Patients With Advanced Solid Tumors, Lymphoma, or Histiocytic Disorders With IDH1 Mutations (A Pediatric MATCH Treatment Trial)	https://clinicaltrials.gov/study/NCT04195555	ACTIVE_NOT_RECRUITING	NO	Recurrent Ependymoma|Recurrent Ewing Sarcoma|Recurrent Hepatoblastoma|Recurrent Langerhans Cell Histiocytosis|Recurrent Malignant Germ Cell Tumor|Recurrent Malignant Glioma|Recurrent Malignant Solid Neoplasm|Recurrent Medulloblastoma|Recurrent Neuroblastoma|Recurrent Non-Hodgkin Lymphoma|Recurrent Osteosarcoma|Recurrent Peripheral Primitive Neuroectodermal Tumor|Recurrent Rhabdoid Tumor|Recurrent…	DRUG: Ivosidenib	Objective response rate (ORR; complete response + partial response) in pediatric patients treated with ivosidenib, A responder is defined as a patient who achieves a best response of partial response or complete response on the study. Response rates will be calculated as the percent of evaluable patients who are responders, and confidence intervals will be constructed using the Wilson score inter…	Progression free survival (PFS), Progression free survival will be defined as time from the initiation of protocol treatment to the occurrence of any of the following events: disease progression or disease recurrence or death from any cause. PFS along with the confidence intervals will be estimated using the Kaplan-Meier method., From the initiation of protocol treatment to the occurrence of any …	Biomarker analysis, Will evaluate other biomarkers as predictors of response to ivosidenib and whether tumors that harbor different missense mutations or fusions will demonstrate differential response to treatment. A descriptive analysis will be performed and will be summarized with simple summary statistics. All of these analyses will be descriptive in nature., Up to 5 years|Profiling changes in…	National Cancer Institute (NCI)	Children's Oncology Group	INTERVENTIONAL	Allocation: NA|Intervention Model: SINGLE_GROUP|Masking: NONE|Primary Purpose: TREATMENT	2020-07-20
NCT02536183	A Phase I Study of Lyso-thermosensitive Liposomal Doxorubicin and MR-HIFU for Pediatric Refractory Solid Tumors	https://clinicaltrials.gov/study/NCT02536183	TERMINATED	NO	Pediatric Cancer|Solid Tumors|Rhabdomyosarcoma|Ewing Sarcoma|Soft Tissue Sarcomas|Osteosarcoma|Neuroblastoma|Wilms Tumor|Hepatic Tumor|Germ Cell Tumors	DEVICE: Magnetic resonance high intensity focused ultrasound|DRUG: Lyso-thermosensitive liposomal doxorubicin	Maximum tolerated dose of LTLD, To determine the maximum tolerated dose (MTD) or recommended phase 2 dose (RP2D) of LTLD administered in combination with MR-HIFU ablation in children with relapsed/refractory solid tumors by examining blood samples collected from participants, 3 weeks|Toxicity profile of LTLD, To define and describe the toxicities of LTLD administered in combination with MR-HIFU a…	Antitumor Activity of the Treatment, To preliminarily determine the antitumor activity of LTLD with MR-HIFU within the confines of a phase 1 study by examining the response of target lesions using RECIST criteria v1.1, up to 18 weeks|Social Impact of the Treatment on Participants, To determine changes in symptoms and quality of life in children treated with LTLD and MR-HIFU by administering the S…		AeRang Kim		INTERVENTIONAL	Allocation: NON_RANDOMIZED|Intervention Model: SINGLE_GROUP|Masking: NONE|Primary Purpose: TREATMENT	2016-10
NCT00743496	A Phase I Trial Of The Humanized Anti-GD2 Antibody In Children And Adolescents With Neuroblastoma, Osteosarcoma, Ewing Sarcoma and Melanoma	https://clinicaltrials.gov/study/NCT00743496	COMPLETED	NO	Neuroblastoma|Melanoma|Osteosarcoma|Ewing Sarcoma	BIOLOGICAL: Anti-GD2 antibody	Determine maximum tolerated dose and dose-limiting toxicity of the humanized monoclonal anti-GD2 antibody, hu14.18K322A, in research participants with neuroblastoma, osteosarcoma, Ewing sarcoma and melanoma., within 12 months of the start of therapy			St. Jude Children's Research Hospital	Evan T.J. Dunbar Neuroblastoma Foundation|Duke University|University of Wisconsin, Madison|University Children's Hospital Tuebingen|Children's Hospital Los Angeles	INTERVENTIONAL	Allocation: NA|Intervention Model: SINGLE_GROUP|Masking: NONE|Primary Purpose: TREATMENT	2008-10-08
NCT04837547	PEACH TRIAL- Precision Medicine and Adoptive Cellular Therapy	https://clinicaltrials.gov/study/NCT04837547	RECRUITING	NO	Neuroblastoma|Diffuse Intrinsic Pontine Glioma	BIOLOGICAL: Tumor-specific ex vivo expanded autologous lymphocyte transfer (TTRNA-xALT)	Number of Participants with Dose Limiting Toxicities as a Measure of Safety and Tolerability, To evaluate the dose-limiting toxicities (DLTs) and to establish the maximum tolerated dose (MTD) of treating children with molecular targeted therapy in combination with adoptive cellular therapy, 2 years	Number of Participants with Adverse Events as a Measure of Safety and Tolerability, To evaluate the overall safety profile of study treatment, 2 years plus 30 days|Number of Participants that are able to have vaccine produced and delivered, To evaluable the feasibility of producing and administering the protocol directed therapy, 2 years|Number of participants with progression free survival (PFS)…		University of Florida	Beat Childhood Cancer Research Consortium	INTERVENTIONAL	Allocation: NON_RANDOMIZED|Intervention Model: SEQUENTIAL|Masking: NONE|Primary Purpose: TREATMENT	2021-09-20
NCT06395103	Substudy 01A: Zilovertamab Vedotin in Pediatric and Young Adult Participants With Hematologic Malignancies or Solid Tumors (MK-9999-01A/LIGHTBEAM-U01)	https://clinicaltrials.gov/study/NCT06395103	RECRUITING	NO	B-cell Acute Lymphoblastic Leukemia|Diffuse Large B-cell Lymphoma|Burkitt Lymphoma|Neuroblastoma|Ewing Sarcoma	BIOLOGICAL: Zilovertamab vedotin	Part 1: Number of Participants from 1 to <18 years of Age Who Experience a Dose-Limiting Toxicity (DLT), Number of participants experiencing toxicities that are possibly, probably, or definitely related to study therapy; that meet pre-defined severity criteria; and result in a change in the given dose., Up to 42 days|Part 1: Number of Participants from 1 to <18 years of Age Who Experience One or …	Part 1 and Part 2: Area Under the Curve (AUC) of Total Antibody, Blood samples collected at designated time points will be used to determine the AUC of total antibody., Predose on Day 1 of Cycles 1, 2, 3, 4, 5, 6 and every 4 cycles thereafter, and at end of infusion on Day 1 of Cycles 1 and 3. Each cycle is 21 days. (Up to approximately 60 months)|Part 1 and Part 2: Maximum Plasma Concentration (…		Merck Sharp & Dohme LLC		INTERVENTIONAL	Allocation: NA|Intervention Model: SINGLE_GROUP|Masking: NONE|Primary Purpose: TREATMENT	2024-08-16
NCT04029688	A Study Evaluating the Safety, Tolerability, Pharmacokinetics and Preliminary Activity of Idasanutlin in Combination With Either Chemotherapy or Venetoclax in Treatment of Pediatric and Young Adult Participants With Relapsed/Refractory Acute Leukemias or Solid Tumors	https://clinicaltrials.gov/study/NCT04029688	TERMINATED	YES	Acute Myeloid Leukemia (AML)|Acute Lymphoblastic Leukemia (ALL)|Neuroblastoma|Solid Tumors	DRUG: Idasanutlin|DRUG: Venetoclax|DRUG: Cyclophosphamide|DRUG: Topotecan|DRUG: Fludarabine|DRUG: Cytarabine|DRUG: Intrathecal Chemotherapy	Part 1a and 1b: Number of Participants With Adverse Events (AEs) and Severity of AEs Determined According to the National Cancer Institute Common Terminology Criteria for Adverse Events, Version 5 (NCI CTCAE v5.0), An AE is any untoward medical occurrence in participant administered a pharmaceutical product \& regardless of causal relationship with this treatment. An AE can therefore be any unfav…	Part 1a: Clinical Benefit Rate (CBR) in Participants With Solid Tumors From SE Population Assessed According to Response Evaluation Criteria Version 1.1 (RECIST v1.1) or INRC, CBR was defined as the percentage of participants achieving confirmed CR, PR, or stable disease (SD) on 2 consecutive occasions ≥4 weeks apart during the total study period. Per RECIST, CR was defined as disappearance of al…		Hoffmann-La Roche		INTERVENTIONAL	Allocation: NON_RANDOMIZED|Intervention Model: SEQUENTIAL|Masking: NONE|Primary Purpose: TREATMENT	2020-01-27
NCT02162732	Molecular-Guided Therapy for Childhood Cancer	https://clinicaltrials.gov/study/NCT02162732	COMPLETED	YES	Neuroblastoma|Medulloblastoma|Glioma|Ependymoma|Choroid Plexus Neoplasms|Craniopharyngioma|Dysembryoplastic Neuroepithelial Tumor|Meningioma|Primitive Neuroectodermal Tumors (PNETs)|Germ Cell Tumors|Rhabdomyosarcoma|Non-rhabdomyosarcoma|Ewings Sarcoma|Osteosarcoma|Wilms Tumor|Renal Cell Carcinoma|Malignant Rhabdoid Tumor|Clear Cell Sarcoma|Liver Tumors	DEVICE: Guided Therapy	Days to Treatment Will be Used in Order to Determine Feasibility of Using Tumor Samples to Assess Genomic Sequencing Using Predictive Modeling to Make Real-time Treatment Decisions for Children With Relapsed/Refractory Cancers., The definition of feasibility is: Enrollment onto study, genomic profile, analysis and report generation completed, tumor board held with treatment decision, treatment re…	Number of Participants With an Unexpected Adverse Events as a Measure of Safety, To determine the safety of allowing a molecular tumor board to determine individualized treatment plans, Adverse Events were collected starting with the date of the first dose of study drug until 30 days after last dose of study drug, ongoing related adverse events were continued to be followed until resolution, on a…		Giselle Sholler	Translational Genomics Research Institute|Dell, Inc.	INTERVENTIONAL	Allocation: NA|Intervention Model: SINGLE_GROUP|Masking: NONE|Primary Purpose: TREATMENT	2014-07-08
NCT03434262	SJDAWN: St. Jude Children's Research Hospital Phase 1 Study Evaluating Molecularly-Driven Doublet Therapies for Children and Young Adults With Recurrent Brain Tumors	https://clinicaltrials.gov/study/NCT03434262	COMPLETED	NO	Anaplastic Astrocytoma|Anaplastic Ependymoma|Anaplastic Ganglioglioma|Anaplastic Meningioma|Anaplastic Oligodendroglioma|Pleomorphic Xanthoastrocytoma, Anaplastic|Atypical Teratoid/Rhabdoid Tumor|Brain Cancer|Brain Tumor|Central Nervous System Neoplasms|Choroid Plexus Carcinoma|CNS Embryonal Tumor With Rhabdoid Features|Ganglioneuroblastoma of Central Nervous System|CNS Tumor|Embryonal Tumor of C…	DRUG: Gemcitabine|DRUG: ribociclib|DRUG: sonidegib|DRUG: trametinib|BIOLOGICAL: filgrastim	Estimate the Maximum tolerated dose (MTD)/Recommended Phase 2 Dose (RP2D) of each doublet by stratum, The MTD is empirically defined as the highest dose level at which six patients have been treated with at most one patient experiencing a dose-limiting toxicity (DLT) and the next higher dose level has been determined to be too toxic. The MTD estimate will not be available, if the lowest dose leve…	Response rate by stratum, The response rate, defined as the rate of complete response (CR) or partial response (PR), and long-term stable disease (SD) will be calculated as the percentage of confirmed responders among all response assessable patients. These rates as well as their exact confidence intervals will be provided and will be summarized by each response category (i.e., CR, PR, and SD). D…		St. Jude Children's Research Hospital	Novartis Pharmaceuticals	INTERVENTIONAL	Allocation: NON_RANDOMIZED|Intervention Model: PARALLEL|Masking: NONE|Primary Purpose: TREATMENT	2018-03-05
NCT01222780	To Evaluate the Safety, Activity and Pharmacokinetics of Marqibo in Children and Adolescents With Refractory Cancer	https://clinicaltrials.gov/study/NCT01222780	COMPLETED	NO	Sarcoma|Neuroblastoma|Wilms Tumor|Leukemia|Lymphoma|Brain Tumors	DRUG: Marqibo	Define the toxicity spectrum of Marqibo in children with cancer, Toxicity was graded according to the version 4.0 of the NCI Common Toxicity Criteria (CTCAE v4.0)., up to 48 weeks|Determine of Marqibo® administered as a 60 minute intravenous infusion weekly (every 28 days constitute 1 cycle), in children and adolescents with refractory solid tumors and hematologic malignancies., The MTD was defin…	Evaluate the plasma pharmacokinetics of Marqibo in children with cancer., PK samples were collected at cycle 1 before start of first infusion, 5 minutes post-infusion and at 1, 3, 6, 10, 24, 48, 72, 96, 120 and 144 hours (pre-dose #2 trough level). Area under the concentration time curve (AUC) to last measured time point after dose one was calculated via linear trapezoidal method and extrapolated…		Acrotech Biopharma Inc.	National Cancer Institute (NCI)	INTERVENTIONAL	Allocation: |Intervention Model: SEQUENTIAL|Masking: NONE|Primary Purpose: TREATMENT	2010-09
NCT01625351	A Study of CD45RA+ Depleted Haploidentical Stem Cell Transplantation in Children With Relapsed or Refractory Solid Tumors and Lymphomas	https://clinicaltrials.gov/study/NCT01625351	COMPLETED	NO	Ewing Sarcoma|Gastrointestinal Tumor|Germ Cell Tumor|Hepatic Tumor|Lymphoma|Wilms Tumor|Rhabdoid Tumor|Clear Cell Carcinoma|Renal Cell Carcinoma|Melanoma|Neuroblastoma|Rhabdomyosarcoma|Non-rhabdomyosarcoma	DRUG: alemtuzumab|DRUG: fludarabine|DRUG: sirolimus|DRUG: Busulfan|DRUG: melphalan|BIOLOGICAL: stem cells|DEVICE: CliniMACS	Feasibility of haploidentical HSCT, Feasibility is defined as engraftment (ANC≥ 500/mm3 for 3 consecutive tests performed on different days) evaluated before day +30., 30 days post transplantation	hematopoietic cell recovery and engraftment rates, They will be reported and presented descriptively. Specifically, the hematopoietic cell recovery and engraftment rates will be reported with a Blyth-Still-Casella 95% confidence interval., 30 days post transplantation|infection rates and complications, The proportion of patients who develop infections and complications will be estimated and a Bly…		St. Jude Children's Research Hospital	CURE Childhood Cancer, Inc.	INTERVENTIONAL	Allocation: NA|Intervention Model: SINGLE_GROUP|Masking: NONE|Primary Purpose: TREATMENT	2012-08-20
NCT03213704	Larotrectinib in Treating Patients With Relapsed or Refractory Advanced Solid Tumors, Non-Hodgkin Lymphoma, or Histiocytic Disorders With NTRK Fusions (A Pediatric MATCH Treatment Trial)	https://clinicaltrials.gov/study/NCT03213704	ACTIVE_NOT_RECRUITING	NO	Advanced Malignant Solid Neoplasm|Recurrent Ependymoma|Recurrent Ewing Sarcoma/Peripheral Primitive Neuroectodermal Tumor|Recurrent Glioma|Recurrent Hepatoblastoma|Recurrent Kidney Wilms Tumor|Recurrent Langerhans Cell Histiocytosis|Recurrent Malignant Germ Cell Tumor|Recurrent Malignant Glioma|Recurrent Malignant Solid Neoplasm|Recurrent Medulloblastoma|Recurrent Neuroblastoma|Recurrent Non-Hodg…	PROCEDURE: Biospecimen Collection|PROCEDURE: Bone Marrow Aspiration and Biopsy|PROCEDURE: Bone Scan|PROCEDURE: Computed Tomography|DRUG: Larotrectinib Sulfate|PROCEDURE: Magnetic Resonance Imaging|PROCEDURE: Radionuclide Imaging|PROCEDURE: X-Ray Imaging	Objective response rate, A responder is defined as a patient who achieves a best response of partial response or complete response on the study. Response rates will be calculated as the percent of evaluable patients who are responders. The revised Response Evaluation Criteria in Solid Tumors (RECIST) guideline (version 1.1) was used to determine response and progression in this study, with specif…	Progression free survival (PFS), The Kaplan-Meier method will be used to estimate the 6 month PFS. PFS is defined as time from initiation of protocol treatment to disease progression, recurrence, death from any cause, or date of last contact., Up to 6 months from study entry|Percentage of Patients Experiencing Grade 3 or Higher Adverse Events, Percentage of patients experiencing grade 3 or higher…	Pharmacokinetics of larotrectinib, A descriptive analysis of pharmacokinetic parameters of LOXO-101 (larotrectinib) will be performed to define systemic exposure, drug clearance, and other pharmacokinetic parameters. The pharmacokinetic parameters will be summarized with simple summary statistics, including means, medians, ranges, and standard deviations (if numbers and distribution permit). All …	National Cancer Institute (NCI)		INTERVENTIONAL	Allocation: NA|Intervention Model: SINGLE_GROUP|Masking: NONE|Primary Purpose: TREATMENT	2017-08-23
NCT03213652	Ensartinib in Treating Patients With Relapsed or Refractory Advanced Solid Tumors, Non-Hodgkin Lymphoma, or Histiocytic Disorders With ALK or ROS1 Genomic Alterations (A Pediatric MATCH Treatment Trial)	https://clinicaltrials.gov/study/NCT03213652	ACTIVE_NOT_RECRUITING	NO	Advanced Malignant Solid Neoplasm|Malignant Solid Neoplasm|Recurrent Ependymoma|Recurrent Ewing Sarcoma/Peripheral Primitive Neuroectodermal Tumor|Recurrent Hepatoblastoma|Recurrent Langerhans Cell Histiocytosis|Recurrent Malignant Germ Cell Tumor|Recurrent Malignant Glioma|Recurrent Malignant Solid Neoplasm|Recurrent Medulloblastoma|Recurrent Neuroblastoma|Recurrent Non-Hodgkin Lymphoma|Recurren…	PROCEDURE: Biospecimen Collection|PROCEDURE: Bone Marrow Aspiration and Biopsy|PROCEDURE: Bone Scan|PROCEDURE: Computed Tomography|DRUG: Ensartinib|OTHER: Laboratory Biomarker Analysis|PROCEDURE: Magnetic Resonance Imaging|OTHER: Pharmacological Study|PROCEDURE: Positron Emission Tomography|PROCEDURE: Radionuclide Imaging|PROCEDURE: X-Ray Imaging	Objective response rate, A responder is defined as a patient who achieves a best response of partial response or complete response on the study. Response rates will be calculated as the percent of evaluable patients who are responders, and confidence intervals will be constructed using the Wilson score interval method., From enrollment to the end of treatment, up to 2 years	Percentage of patients experiencing grade 3 or higher adverse events, Percentage of patients experiencing grade 3 or higher adverse events will be evaluated according to National Cancer Institute Common Terminology Criteria for Adverse Events version 5.0. All patients who receive at least one dose of protocol therapy will be considered in the evaluation of toxicity., From enrollment to the end of…	Biomarkers as predictors of response to ensartinib, Descriptive analysis will be performed and will be summarized with simple summary statistics., Up to 4 years|Changes in tumor genomic profile, Approaches to profiling changes in tumor genomics over time through evaluation of circulating tumor deoxyribonucleic acid will be explored. Descriptive analysis will be performed and will be summarized wi…	National Cancer Institute (NCI)	Children's Oncology Group	INTERVENTIONAL	Allocation: NA|Intervention Model: SINGLE_GROUP|Masking: NONE|Primary Purpose: TREATMENT	2018-04-17
NCT03936465	Study of the Bromodomain (BRD) and Extra-Terminal Domain (BET) Inhibitors BMS-986158 and BMS-986378 in Pediatric Cancer	https://clinicaltrials.gov/study/NCT03936465	COMPLETED	NO	Solid Tumor, Childhood|Lymphoma|Brain Tumor, Pediatric	DRUG: BMS-986158|DRUG: BMS-986378	Dose Limiting Toxicity Rate, Dose limiting toxicity as defined in protocol, 28 days (first cycle)|The Rate of Toxicities from Protocol Therapy, Adverse events coded using CTCAE version 5, 2 years	Objective Response Rate, Objective response rate, 2 years|Pharmacokinetics of BMS-986158 (Arm 1) or BMS-986378 (Arm 2), Plasma concentrations of BMS-986158 or BMS-986378, 2 years|Pharmacodynamics of BMS-986158 (Arm 1) or BMS-986378 (Arm 2), Gene expression levels in peripheral blood, 2 years|Blood Markers of Response, Levels of ctDNA in peripheral blood, 2 years|CSF Markers of Response, Levels of…		Dana-Farber Cancer Institute	Stand Up To Cancer	INTERVENTIONAL	Allocation: NON_RANDOMIZED|Intervention Model: PARALLEL|Masking: NONE|Primary Purpose: TREATMENT	2019-09-27
NCT03507491	Nab-paclitaxel in Combination with Gemcitabine for Pediatric Relapsed and Refractory Solid Tumors	https://clinicaltrials.gov/study/NCT03507491	COMPLETED	NO	Cancer	DRUG: Gemcitabine|DRUG: Nab-paclitaxel	Maximum dose tolerated of nab-paclitaxel, The maximum tolerated dose (MTD) of nab-paclitaxel administered intravenously weekly every 3 of 4 weeks in combination with gemcitabine in children with refractory/relapsed non-CNS solid tumors will be determined. The MTD is empirically defined as the highest dose level at which there is no more than one patient experiencing a dose-limiting toxicity (DLT)…	Antitumor activity of nab-paclitaxel, The antitumor activity (tumor growth) of nab-paclitaxel in combination with gemcitabine will be preliminarily defined, within the confines of a Phase 1 study., Up to 96 weeks|Change in secreted protein acidic and rich in cysteine (SPARC) expression, The expression of SPARC in tumor tissue from pediatric solid tumors will be evaluated. Archived tumor samples o…		Emory University	Celgene Corporation	INTERVENTIONAL	Allocation: NA|Intervention Model: SINGLE_GROUP|Masking: NONE|Primary Purpose: TREATMENT	2018-08-27
NCT00030108	Ixabepilone in Treating Young Patients With Solid Tumors or Leukemia That Haven't Responded to Therapy	https://clinicaltrials.gov/study/NCT00030108	COMPLETED	NO	Brain and Central Nervous System Tumors|Childhood Germ Cell Tumor|Extragonadal Germ Cell Tumor|Kidney Cancer|Leukemia|Liver Cancer|Neuroblastoma|Ovarian Cancer|Sarcoma|Unspecified Childhood Solid Tumor, Protocol Specific	DRUG: ixabepilone	Maximum tolerated dose and dose-limiting toxicity of ixabepilone|Toxicity spectrum|Plasma pharmacokinetics|Pharmacodynamics|Nerve growth factor levels before and after drug administration	Objective tumor response|Tubulin polymerization in PBMCs prior to the start of the infusion, just before the end of the infusion, 5 hours after the end of the infusion and before the start of the infusion on day 2 of the ixabepilone on course 1		National Institutes of Health Clinical Center (CC)	National Cancer Institute (NCI)	INTERVENTIONAL	Allocation: |Intervention Model: |Masking: |Primary Purpose: TREATMENT	2001-11
NCT02574728	Sirolimus in Combination With Metronomic Chemotherapy in Children With Recurrent and/or Refractory Solid and CNS Tumors	https://clinicaltrials.gov/study/NCT02574728	RECRUITING	NO	Cancer	DRUG: Sirolimus|DRUG: Celecoxib|DRUG: Etoposide|DRUG: Cyclophosphamide	Change in radiographic response to treatment for solid tumors, Radiographic response to treatment will be assessed by Response Evaluation Criteria in Solid Tumors (RECIST) for participants with solid tumors via CT or MRI scan. A complete response (CR) is a disappearance of all target and non-target lesions. Partial response (PR) is at least a 30% decrease in the disease measurement compared to th…	Number of adverse events, The adverse events associated with sirolimus in combination with metronomic chemotherapy administered on this schedule will be defined and evaluated throughout the treatment period., Baseline, End of Treatment (Up to 2 years)		Emory University	Cannonball Kids' Cancer Foundation|Hyundai Hope On Wheels	INTERVENTIONAL	Allocation: NA|Intervention Model: SINGLE_GROUP|Masking: NONE|Primary Purpose: TREATMENT	2015-06
NCT03526250	Palbociclib in Treating Patients With Relapsed or Refractory Rb Positive Advanced Solid Tumors, Non-Hodgkin Lymphoma, or Histiocytic Disorders With Activating Alterations in Cell Cycle Genes (A Pediatric MATCH Treatment Trial)	https://clinicaltrials.gov/study/NCT03526250	COMPLETED	YES	Advanced Malignant Solid Neoplasm|Recurrent Childhood Ependymoma|Recurrent Ewing Sarcoma|Recurrent Glioma|Recurrent Hepatoblastoma|Recurrent Kidney Wilms Tumor|Recurrent Langerhans Cell Histiocytosis|Recurrent Malignant Germ Cell Tumor|Recurrent Malignant Glioma|Recurrent Medulloblastoma|Recurrent Neuroblastoma|Recurrent Non-Hodgkin Lymphoma|Recurrent Osteosarcoma|Recurrent Peripheral Primitive N…	OTHER: Laboratory Biomarker Analysis|DRUG: Palbociclib|OTHER: Pharmacological Study	Objective Response Rate, Defined as a patient who achieves a best response of partial response or complete response on the study. Confidence intervals will be constructed using the Wilson score interval method., From enrollment to the end of treatment, up to 2 years	Progression Free Survival (PFS), PFS is defined as time from initiation of protocol treatment to disease progression, recurrence, death from any cause, or date of last contact., At 6 months|Percentage of Patients Experiencing Grade 3 or Higher Adverse Events, Assessed by National Cancer Institute Common Terminology Criteria for Adverse Events version 5.0., From enrollment to 30 days after the end…	Changes in Tumor Genomics Over Time Through Evaluation of Circulating Tumor Deoxyribonucleic Acid, A descriptive analysis will be performed and will be summarized with simple summary statistics. All of these analyses will be descriptive in nature., Baseline up to 5 years	National Cancer Institute (NCI)		INTERVENTIONAL	Allocation: NA|Intervention Model: SINGLE_GROUP|Masking: NONE|Primary Purpose: TREATMENT	2018-08-13
NCT03698994	Ulixertinib in Treating Patients With Advanced Solid Tumors, Non-Hodgkin Lymphoma, or Histiocytic Disorders With MAPK Pathway Mutations (A Pediatric MATCH Treatment Trial)	https://clinicaltrials.gov/study/NCT03698994	ACTIVE_NOT_RECRUITING	YES	Advanced Malignant Solid Neoplasm|Recurrent Ependymal Tumor|Recurrent Ewing Sarcoma|Recurrent Glioma|Recurrent Hepatoblastoma|Recurrent Histiocytic and Dendritic Cell Neoplasm|Recurrent Langerhans Cell Histiocytosis|Recurrent Malignant Germ Cell Tumor|Recurrent Malignant Solid Neoplasm|Recurrent Medulloblastoma|Recurrent Neuroblastoma|Recurrent Non-Hodgkin Lymphoma|Recurrent Osteosarcoma|Recurren…	OTHER: Pharmacokinetic Study|DRUG: Ulixertinib	Objective Response Rate (ORR = Complete Response [CR] + Partial Response [PR]) in Pediatric Patients Treated With BVD-523FB (Ulixertinib), ORR will be defined as complete response + partial response and assessed by Response Evaluation Criteria in Solid Tumors (RECIST) guideline (version 1.1). Response rates will be calculated as the percent of evaluable patients who are responders, and confidence…	Progression Free Survival (PFS) in Pediatric Patients Treated With Ulixertinib, PFS along with the confidence intervals will be estimated using the Kaplan-Meier method., From initiation of treatment to disease progression, disease recurrence, or death from any cause assessed up to 2 years|Percentage of Patients Experiencing Grade 3 or 4 Adverse Events, Will be graded according to Common Terminolo…	Other Biomarkers as Predictors of Response to Ulixertinib and Whether Tumors That Harbor Different Mutations or Fusions Will Demonstrate Differential Response to Treatment, Will be performed and will be summarized with simple summary statistics. All of these analyses will be descriptive in nature., Up to 2 years|Profiling Changes in Tumor Genomics Over Time Through Evaluation of Circulating Tumor…	National Cancer Institute (NCI)		INTERVENTIONAL	Allocation: NA|Intervention Model: SINGLE_GROUP|Masking: NONE|Primary Purpose: TREATMENT	2018-11-14
NCT02650401	Study Of Entrectinib (Rxdx-101) in Children and Adolescents With Locally Advanced Or Metastatic Solid Or Primary CNS Tumors And/Or Who Have No Satisfactory Treatment Options	https://clinicaltrials.gov/study/NCT02650401	ACTIVE_NOT_RECRUITING	NO	Solid Tumors|CNS Tumors	DRUG: Entrectinib	Maximum Tolerated Dose (MTD), Assessed by National Cancer Institute Common Terminology for Adverse Events Criteria (NCI CTCAE v4.03), Approximately 6 months|Recommended Phase 2 Dose (RP2D) of F1 Formulation In Pediatric Participants Able To Swallow Intact Capsules, Assessed by NCI CTCAE v4.03, Approximately 6 months|Recommended Phase 2 Dose (RP2D) of F06 Formulation In Pediatric Participants Able…	Safety and Tolerability - AE, ECG and Labs assessed by NCI CTCAE v4.03, AE, ECG and Labs assessed by NCI CTCAE v4.03, Approximately 24 months|Maximum observed plasma drug concentration (Cmax) using F1 Formulation, Assessed by plasma concentrations obtained on Days 1, 2, 8, 15, 22 (Cycle 1), Days 1, 2 (Cycle 2) and on Day 1 of every cycle thereafter, Approximately 24 months|Maximum observed plasma…		Hoffmann-La Roche		INTERVENTIONAL	Allocation: NON_RANDOMIZED|Intervention Model: SINGLE_GROUP|Masking: NONE|Primary Purpose: TREATMENT	2016-05-03
NCT03210714	Erdafitinib in Treating Patients With Relapsed or Refractory Advanced Solid Tumors, Non-Hodgkin Lymphoma, or Histiocytic Disorders With FGFR Mutations (A Pediatric MATCH Treatment Trial)	https://clinicaltrials.gov/study/NCT03210714	ACTIVE_NOT_RECRUITING	YES	Advanced Malignant Solid Neoplasm|Recurrent Childhood Ependymoma|Recurrent Childhood Malignant Germ Cell Tumor|Recurrent Childhood Medulloblastoma|Recurrent Childhood Non-Hodgkin Lymphoma|Recurrent Childhood Osteosarcoma|Recurrent Childhood Rhabdomyosarcoma|Recurrent Childhood Soft Tissue Sarcoma|Recurrent Ewing Sarcoma/Peripheral Primitive Neuroectodermal Tumor|Recurrent Hepatoblastoma|Recurrent…	PROCEDURE: Biospecimen Collection|PROCEDURE: Bone Marrow Aspiration and Biopsy|PROCEDURE: Bone Scan|PROCEDURE: Computed Tomography|DRUG: Erdafitinib|OTHER: Laboratory Biomarker Analysis|PROCEDURE: Magnetic Resonance Imaging|OTHER: Pharmacological Study|PROCEDURE: Positron Emission Tomography|PROCEDURE: Radionuclide Imaging|PROCEDURE: X-Ray Imaging	Objective Response Rate, A responder is defined as a patient who achieves a best response of partial response or complete response on the study. Response rates will be calculated as the percent of evaluable patients who are responders. The revised Response Evaluation Criteria in Solid Tumors (RECIST) guideline (version 1.1) was used to determine response and progression in this study, with specif…	Percentage of Patients Experiencing Grade 3 or Higher Adverse Events, Percentage of patients experiencing grade 3 or higher adverse events will be evaluated according to National Cancer Institute Common Terminology Criteria for Adverse Events version 5.0, Up to 2 years from study entry|Progression Free Survival (PFS), The Kaplan-Meier method will be used to estimate the 6 month PFS. PFS is define…	Changes in Tumor Genomic Profile, A descriptive analysis will be performed and will be summarized with simple summary statistics. All of these analyses will be descriptive in nature., Up to 3 years	National Cancer Institute (NCI)		INTERVENTIONAL	Allocation: NA|Intervention Model: SINGLE_GROUP|Masking: NONE|Primary Purpose: TREATMENT	2018-06-05
NCT03213665	Tazemetostat in Treating Patients With Relapsed or Refractory Advanced Solid Tumors, Non-Hodgkin Lymphoma, or Histiocytic Disorders With EZH2, SMARCB1, or SMARCA4 Gene Mutations (A Pediatric MATCH Treatment Trial)	https://clinicaltrials.gov/study/NCT03213665	ACTIVE_NOT_RECRUITING	YES	Advanced Malignant Solid Neoplasm|Ann Arbor Stage III Hodgkin Lymphoma|Ann Arbor Stage III Non-Hodgkin Lymphoma|Ann Arbor Stage IV Hodgkin Lymphoma|Ann Arbor Stage IV Non-Hodgkin Lymphoma|Ewing Sarcoma/Peripheral Primitive Neuroectodermal Tumor|Low Grade Glioma|Recurrent Ependymoma|Recurrent Ewing Sarcoma|Recurrent Glioma|Recurrent Hepatoblastoma|Recurrent Hodgkin Lymphoma|Recurrent Langerhans Ce…	DRUG: Tazemetostat	Objective Response Rate (ORR), ORR will be defined as complete response + partial response and assessed by Response Evaluation Criteria in Solid Tumors (RECIST) guideline (version 1.1). Will be calculated as the percent of evaluable patients who are responders, and confidence intervals will be constructed using the Wilson score interval method., From enrollment to the end of treatment, up to 2 ye…	Progression-free Survival (PFS), Progression free survival will be defined as time from the initiation of protocol treatment to the occurrence of any of the following events: disease progression or disease recurrence or death from any cause. PFS along with the confidence intervals will be estimated using the Kaplan-Meier method., From start of subprotocol treatment to time of progression or death…	Biomarker Predictors of Response to Tazemetostat, Will evaluate other biomarkers as predictors of response to tazemetostat and specifically, whether tumors that harbor different missense mutations or fusions will demonstrate differential response to tazemetostat treatment. Will be performed and will be summarized with simple summary statistics and will be descriptive in nature., Up to 2 years|Cha…	National Cancer Institute (NCI)	Children's Oncology Group	INTERVENTIONAL	Allocation: NA|Intervention Model: SINGLE_GROUP|Masking: NONE|Primary Purpose: TREATMENT	2017-11-13
NCT03220035	Vemurafenib in Treating Patients With Relapsed or Refractory Advanced Solid Tumors, Non-Hodgkin Lymphoma, or Histiocytic Disorders With BRAF V600 Mutations (A Pediatric MATCH Treatment Trial)	https://clinicaltrials.gov/study/NCT03220035	ACTIVE_NOT_RECRUITING	YES	Advanced Malignant Solid Neoplasm|Ann Arbor Stage III Childhood Non-Hodgkin Lymphoma|Ann Arbor Stage IV Childhood Non-Hodgkin Lymphoma|Ependymoma|Ewing Sarcoma|Hepatoblastoma|Langerhans Cell Histiocytosis|Malignant Germ Cell Tumor|Malignant Glioma|Osteosarcoma|Peripheral Primitive Neuroectodermal Tumor|Recurrent Childhood Central Nervous System Neoplasm|Recurrent Childhood Non-Hodgkin Lymphoma|Re…	OTHER: Laboratory Biomarker Analysis|DRUG: Vemurafenib	Objective Response Rate (ORR), ORR will be defined as complete response + partial response and assessed by Response Evaluation Criteria in Solid Tumors (RECIST) guideline (version 1.1). Will be calculated as the percent of evaluable patients who are responders, and confidence intervals will be constructed using the Wilson score interval method., From enrollment to the end of treatment, up to 2 ye…	Progress Free Survival (PFS), PFS will be defined as time from the initiation of protocol treatment to the I of any of the following events: disease progression or disease recurrence or death from any cause. Patients with local calls of disease progression (i.e. calls made by the treating institution), will be counted as having had an event, even if the central review does not declare progression…	Changes in Tumor Genomics, Will explore approaches to profiling changes in tumor genomics over time through evaluation of circulating tumor deoxyribonucleic acid. Will be summarized with simple summary statistics and will be descriptive in nature., Baseline up to 4.5 years	National Cancer Institute (NCI)		INTERVENTIONAL	Allocation: NA|Intervention Model: SINGLE_GROUP|Masking: NONE|Primary Purpose: TREATMENT	2017-11-08
NCT04500548	Testing the Combination of Two Immunotherapy Drugs (Nivolumab and Ipilimumab) in Children, Adolescent, and Young Adult Patients With Relapsed/Refractory Cancers That Have an Increased Number of Genetic Changes, The 3CI Study	https://clinicaltrials.gov/study/NCT04500548	WITHDRAWN	NO	Constitutional Mismatch Repair Deficiency Syndrome|Hematopoietic and Lymphoid Cell Neoplasm|Lynch Syndrome|Recurrent Lymphoma|Recurrent Malignant Solid Neoplasm|Recurrent Neuroblastoma|Recurrent Primary Central Nervous System Neoplasm|Refractory Lymphoma|Refractory Malignant Solid Neoplasm|Refractory Neuroblastoma|Refractory Primary Central Nervous System Neoplasm|Xeroderma Pigmentosum	PROCEDURE: Biospecimen Collection|BIOLOGICAL: Ipilimumab|BIOLOGICAL: Nivolumab	Incidence of adverse events, Graded by the revised National Cancer Institute (NCI) Common Terminology Criteria for Adverse Events (CTCAE) version (v)5.0., Up to 30 days after last dose of study drug	Objective overall response rate (ORR), The portion of patients achieving complete response (iCR/CR) or partial response (iPR/PR). Response duration is measured from the time of initial response until documented disease progression., Up to 1 year|Clinical benefit rate (CBR), The sum of the objective response (OR) and stable disease (iSD/SD) for at least two protocol reassessments periods., Up to 1…		National Cancer Institute (NCI)		INTERVENTIONAL	Allocation: NON_RANDOMIZED|Intervention Model: SEQUENTIAL|Masking: NONE|Primary Purpose: TREATMENT	2021-01-28
NCT03233204	Olaparib in Treating Patients With Relapsed or Refractory Advanced Solid Tumors, Non-Hodgkin Lymphoma, or Histiocytic Disorders With Defects in DNA Damage Repair Genes (A Pediatric MATCH Treatment Trial)	https://clinicaltrials.gov/study/NCT03233204	COMPLETED	YES	Advanced Malignant Solid Neoplasm|Ann Arbor Stage III Childhood Non-Hodgkin Lymphoma|Ann Arbor Stage IV Childhood Non-Hodgkin Lymphoma|Low Grade Glioma|Malignant Glioma|Recurrent Childhood Central Nervous System Neoplasm|Recurrent Childhood Ependymoma|Recurrent Childhood Malignant Germ Cell Tumor|Recurrent Childhood Non-Hodgkin Lymphoma|Recurrent Childhood Rhabdomyosarcoma|Recurrent Childhood Sof…	DRUG: Olaparib	Objective Response Rate (Complete Response/Partial Response), A responder is defined as a patient who achieves a best response of partial response or complete response on the study. Response rates will be calculated as the percent of evaluable patients who are responders, and confidence intervals will be constructed using the Wilson score interval method. The revised Response Evaluation Criteria …	Progression Free Survival (PFS), The Kaplan-Meier method will be used to estimate the 6 month PFS. PFS is defined as time from initiation of protocol treatment to disease progression, recurrence, death from any cause, or date of last contact., Up to 6 months from study entry|Percentage of Patients Experiencing Treatment-related Grade 3 or Higher Adverse Events, Percentage of patients experiencing…	Change in Tumor Genomic Profile, Approaches to profiling changes in tumor genomics over time through evaluation of circulating tumor deoxyribonucleic acid will be explored. Descriptive analysis will be performed and will be summarized with simple summary statistics., Cycle 5 day 1 to 4 years	National Cancer Institute (NCI)		INTERVENTIONAL	Allocation: NA|Intervention Model: SINGLE_GROUP|Masking: NONE|Primary Purpose: TREATMENT	2017-09-14
NCT03213691	Selumetinib Sulfate in Treating Patients With Relapsed or Refractory Advanced Solid Tumors, Non-Hodgkin Lymphoma, or Histiocytic Disorders With Activating MAPK Pathway Mutations (A Pediatric MATCH Treatment Trial)	https://clinicaltrials.gov/study/NCT03213691	ACTIVE_NOT_RECRUITING	YES	Advanced Malignant Solid Neoplasm|Ann Arbor Stage III Childhood Non-Hodgkin Lymphoma|Ann Arbor Stage IV Childhood Non-Hodgkin Lymphoma|Recurrent Childhood Central Nervous System Neoplasm|Recurrent Childhood Non-Hodgkin Lymphoma|Recurrent Malignant Solid Neoplasm|Recurrent Neuroblastoma|Refractory Malignant Solid Neoplasm|Refractory Neuroblastoma|Refractory Non-Hodgkin Lymphoma|Refractory Primary …	OTHER: Laboratory Biomarker Analysis|DRUG: Selumetinib|DRUG: Selumetinib Sulfate	Response Rate, A responder is defined as a patient who achieves a best response of partial response (PR) or complete response (CR) on the study. Response rates will be calculated as the percent of evaluable patients who are responders, and confidence intervals will be constructed using the Wilson score interval method. The revised Response Evaluation Criteria in Solid Tumors (RECIST) guideline (v…	Percentage of Participants With Treatment-related Adverse Events as Accessed by Common Terminology Criteria for Adverse Events (CTCAE) Version (v) 5.0, A patient will be counted only once for a given toxicity for the worst grade of that toxicity reported for that patient., From enrollment to the end of treatment, up to 2 years|Progression Free Survival (PFS), Progression free survival will be def…	Biomarker Analysis as Predictors of Response to Selumetinib, A descriptive analysis will be performed and will be summarized with simple summary statistics. All of these analyses will be descriptive in nature., Up to 4.5 years|Changes in Tumor Genomic Profile, A descriptive analysis will be performed and will be summarized with simple summary statistics. All of these analyses will be descriptive …	National Cancer Institute (NCI)		INTERVENTIONAL	Allocation: NA|Intervention Model: SINGLE_GROUP|Masking: NONE|Primary Purpose: TREATMENT	2017-10-30
NCT01331135	Aflac ST0901 CHOANOME - Sirolimus in Solid Tumors	https://clinicaltrials.gov/study/NCT01331135	COMPLETED	NO	Ewing's Sarcoma|Osteosarcoma|Astrocytoma|Atypical Teratoid/Rhabdoid Tumor|Ependymoma|Germ Cell Tumor|Glioma|Medulloblastoma|Rhabdoid Tumor|Retinoblastoma|Clear Cell Sarcoma|Renal Cell Carcinoma|Wilms Tumor|Hepatoblastoma|Neuroblastoma|Rhabdomyosarcoma	DRUG: sirolimus	Maximum tolerated dose (MTD), estimate the maximum tolerated dose (MTD) and recommended Phase II dose of sirolimus administered orally once daily for 42 days in combination with metronomic chemotherapy in children with recurrent or refractory solid tumors., 2 years after treatment starts	define and describe toxicities of sirolimus, To define and describe the toxicities of sirolimus administered in combination with metronomic chemotherapy administered according to this schedule., 2 years post treatment|anti-tumor activity of sirolimus, To assess the antitumor activity of sirolimus administered in combination with metronomic chemotherapy to children with recurrent and refractory so…		Emory University	Children's Healthcare of Atlanta	INTERVENTIONAL	Allocation: NA|Intervention Model: SINGLE_GROUP|Masking: NONE|Primary Purpose: TREATMENT	2011-04
NCT04530487	Donor Stem Cell Transplant After Chemotherapy for the Treatment of Recurrent or Refractory High-Risk Solid Tumors in Pediatric and Adolescent-Young Adults	https://clinicaltrials.gov/study/NCT04530487	TERMINATED	NO	Desmoplastic Small Round Cell Tumor|Ewing Sarcoma/Peripheral Primitive Neuroectodermal Tumor|Recurrent Desmoplastic Small Round Cell Tumor|Recurrent Malignant Peripheral Nerve Sheath Tumor|Recurrent Malignant Solid Neoplasm|Recurrent Neuroblastoma|Recurrent Rhabdomyosarcoma|Refractory Desmoplastic Small Round Cell Tumor|Refractory Malignant Peripheral Nerve Sheath Tumor|Refractory Malignant Solid…	PROCEDURE: Allogeneic Hematopoietic Stem Cell Transplantation|DRUG: Cyclosporine|DRUG: Etoposide|DRUG: Fludarabine Phosphate|BIOLOGICAL: Lapine T-Lymphocyte Immune Globulin|DRUG: Melphalan|DRUG: Mycophenolate Mofetil|DRUG: Tacrolimus|DRUG: Thiotepa	Transplant-related mortality (TRM), The proportion of patients with 30-day TRM will be reported together with the corresponding 95% Bayesian credible interval., At 30 days|Rate of grade III or higher organ toxicity attributable to conditioning, Assessed using the Bearman Regimen-Related Toxicities Scale. The proportion of patients with 30-day grade III or higher organ toxicity will be reported to…	Time to platelet and neutrophil engraftment, Will be calculated and illustrated from the time of transplant by the method of Kaplan and Meier., Up to 1 year post transplant|Incidence of acute graft versus host disease (aGVHD), The 100-day rates of acute with the competing risk of relapse will be estimated using the method of Gooley., At 100 days post transplant|Incidence of chronic GVHD, The 100-…		M.D. Anderson Cancer Center		INTERVENTIONAL	Allocation: NA|Intervention Model: SINGLE_GROUP|Masking: NONE|Primary Purpose: TREATMENT	2020-08-19
NCT02085148	A Phase I Dose Finding Study in Children With Solid Tumors Recurrent or Refractory to Standard Therapy	https://clinicaltrials.gov/study/NCT02085148	COMPLETED	NO	Pediatric Oncology	DRUG: Regorafenib (BAY73-4506)|DRUG: Vincristine (Cellcristin®)|DRUG: Irinotecan (Irinotecan Cell pharm®)	Safety: Maximum Tolerated Dose, MTD is defined as the dose level at which none or 1 of 6 participants experiences dose-limiting toxicity (DLT), when at least 2 of 3-6 participants experience a DLT at the next highest dose, approximately after 21 months|Safety: Recommended Phase II Dose, In order to establish a RP2D, the MTD cohort will be expanded to have at least 12 evaluable subjects to confirm…	Overall survival, Dose escalation phase: approximately 21 months; Expansion phase: approximately 21 months|Time to progression, Dose escalation phase: approximately 21 months; Expansion phase: approximately 21 months|Tumor response: tumor assessment by RECIST v. 1.1, Dose escalation phase: approximately 21 months; Expansion phase: approximately 21 months|Taste and texture questionnaire of the reg…		Bayer		INTERVENTIONAL	Allocation: NON_RANDOMIZED|Intervention Model: SINGLE_GROUP|Masking: NONE|Primary Purpose: OTHER	2014-04-11
NCT00931931	HSV1716 in Patients With Non-Central Nervous System (Non-CNS) Solid Tumors	https://clinicaltrials.gov/study/NCT00931931	COMPLETED	NO	Rhabdomyosarcoma|Osteosarcoma|Ewing Sarcoma|Soft Tissue Sarcoma|Neuroblastoma|Wilms Tumor|Malignant Peripheral Nerve Sheath Tumor|Clival Chordoma|Non-CNS Solid Tumors	BIOLOGICAL: HSV1716	To determine whether intratumoral injection or intravenous infusions of HSV1716 is safe in adolescents and young adults with non-CNS solid tumors., Dose limiting toxicities will be assessed at 28 days after injection of HSV1716.	To measure antiviral immune response in patients with refractory cancer treated with HSV1716., Antiviral immune response will be assessed 28 days after injection. Beginning at 1.5 years post injection assessments will occur every 6 months. Beginning 5 years after the injection, assessments will occur annually until 15 years post injection.		Timothy Cripe		INTERVENTIONAL	Allocation: NON_RANDOMIZED|Intervention Model: SINGLE_GROUP|Masking: NONE|Primary Purpose: TREATMENT	2010-03
NCT03213678	Samotolisib in Treating Patients With Relapsed or Refractory Advanced Solid Tumors, Non-Hodgkin Lymphoma, or Histiocytic Disorders With TSC or PI3K/MTOR Mutations (A Pediatric MATCH Treatment Trial)	https://clinicaltrials.gov/study/NCT03213678	ACTIVE_NOT_RECRUITING	YES	Advanced Malignant Solid Neoplasm|Ann Arbor Stage III Non-Hodgkin Lymphoma|Ann Arbor Stage IV Non-Hodgkin Lymphoma|Malignant Glioma|Recurrent Ependymoma|Recurrent Ewing Sarcoma|Recurrent Glioma|Recurrent Hepatoblastoma|Recurrent Langerhans Cell Histiocytosis|Recurrent Malignant Germ Cell Tumor|Recurrent Malignant Solid Neoplasm|Recurrent Medulloblastoma|Recurrent Neuroblastoma|Recurrent Non-Hodgk…	PROCEDURE: Biospecimen Collection|PROCEDURE: Computed Tomography|PROCEDURE: FDG-Positron Emission Tomography|PROCEDURE: Magnetic Resonance Imaging|DRUG: Samotolisib|PROCEDURE: X-Ray Imaging	Objective Response Rate, A responder is defined as a patient who achieves a best response of partial response or complete response on the study. Response rates will be calculated as the percent of evaluable patients who are responders. The revised Response Evaluation Criteria in Solid Tumors (RECIST) guideline (version 1.1) was used to determine response and progression in this study, with specif…	Percentage of Patients Experiencing Grade 3 or 4 Adverse Events, Percentage of patients experiencing grade 3 or higher adverse events will be evaluated according to National Cancer Institute Common Terminology Criteria for Adverse Events version 5.0, Up to 2 years from study entry|Progression Free Survival (PFS), The Kaplan-Meier method will be used to estimate the 3-month PFS. PFS is defined as …	Potential Predictive Biomarker Identification Using Additional Genomic, Transcriptomic, and Proteomic Testing Platforms, A descriptive analysis will be performed and will be summarized with simple summary statistics. All of these analyses will be descriptive in nature., Up to 3 years|Biallelic Loss of Function Frequency and Mechanism, A descriptive analysis will be performed and will be summarize…	National Cancer Institute (NCI)		INTERVENTIONAL	Allocation: NA|Intervention Model: SINGLE_GROUP|Masking: NONE|Primary Purpose: TREATMENT	2017-11-28
NCT00003887	Lymphocyte Infusion in Treating Patients With Relapsed Cancer After Bone Marrow or Peripheral Stem Cell Transplantation	https://clinicaltrials.gov/study/NCT00003887	COMPLETED	NO	Breast Cancer|Chronic Myeloproliferative Disorders|Gestational Trophoblastic Tumor|Kidney Cancer|Leukemia|Lymphoma|Multiple Myeloma and Plasma Cell Neoplasm|Myelodysplastic Syndromes|Neuroblastoma|Ovarian Cancer|Sarcoma|Testicular Germ Cell Tumor	BIOLOGICAL: peripheral blood lymphocyte therapy				Fred Hutchinson Cancer Center	National Cancer Institute (NCI)	INTERVENTIONAL	Allocation: |Intervention Model: |Masking: |Primary Purpose: TREATMENT	1998-08
NCT02508038	Alpha/Beta CD19+ Depleted Haploidentical Transplantation + Zometa for Pediatric Hematologic Malignancies and Solid Tumors	https://clinicaltrials.gov/study/NCT02508038	RECRUITING	NO	Acute Myeloid Leukemia|Acute Lymphoblastic Leukemia|Hodgkin Lymphoma|Non-Hodgkin Lymphoma|Myelodysplastic Syndrome|Myeloproliferative Syndrome|Rhabdomyosarcoma|Ewing Sarcoma|Primitive Neuroectodermal Tumor|Osteosarcoma|Neuroblastoma	PROCEDURE: TCRαβ+/CD19+ depleted Haploidentical HSCT|DRUG: Zoledronate	Incidence of acute graft versus host disease (GVHD), Within 100 days post-transplantation|Incidence of graft failure, At day 28	Immune reconstitution, Immune reconstitution outcomes, as determined by immune cell analysis., Up to 1 year|Performance of the CliniMACS Reagent System utilizing the CliniMACS TCRαβ-biotin and CliniMACS CD19 reagent to produce a graft with defined cell content., The performance of the CliniMACS Reagent System will be evaluated by measuring the number of viable stem cells, TCRαβ+ cells, TCRγδ+ cel…		University of Wisconsin, Madison		INTERVENTIONAL	Allocation: NA|Intervention Model: SINGLE_GROUP|Masking: NONE|Primary Purpose: TREATMENT	2016-02-12
NCT01453283	Tabectedin to Treat Children and Adolescents With Cancer	https://clinicaltrials.gov/study/NCT01453283	COMPLETED	NO	Solid Tumors	DRUG: Trabectedin (ecteinascidin-743, ET-743, YONDELIS [R])				National Cancer Institute (NCI)		INTERVENTIONAL	Allocation: |Intervention Model: |Masking: |Primary Purpose: TREATMENT	2006-12-20
NCT04730349	A Study of Bempegaldesleukin (BEMPEG: NKTR-214) in Combination With Nivolumab in Children, Adolescents and Young Adults With Recurrent or Treatment-resistant Cancer	https://clinicaltrials.gov/study/NCT04730349	TERMINATED	YES	Ependymoma|Ewing Sarcoma|High-grade Glioma|Leukemia and Lymphoma|Medulloblastoma|Miscellaneous Brain Tumors|Miscellaneous Solid Tumors|Neuroblastoma|Relapsed, Refractory Malignant Neoplasms|Rhabdomyosarcoma	BIOLOGICAL: Nivolumab|BIOLOGICAL: NKTR-214	Number of Participants With Dose-Limiting Toxicities (DLTs) - Part A, Number of participants with dose-limiting toxicities (DLTs). DLTs were collected and evaluated for Part A within the DLT evaluation period, which started on Cycle 1 Day 1 (first dose) and ended at Day 42 (42 days after first dose of the study therapy)., From first dose to 42 days after first dose|Number of Participants With Adv…			Bristol-Myers Squibb	Nektar Therapeutics	INTERVENTIONAL	Allocation: NON_RANDOMIZED|Intervention Model: SEQUENTIAL|Masking: NONE|Primary Purpose: TREATMENT	2021-06-03
NCT03155620	Targeted Therapy Directed by Genetic Testing in Treating Pediatric Patients With Relapsed or Refractory Advanced Solid Tumors, Non-Hodgkin Lymphomas, or Histiocytic Disorders (The Pediatric MATCH Screening Trial)	https://clinicaltrials.gov/study/NCT03155620	ACTIVE_NOT_RECRUITING	NO	Advanced Malignant Solid Neoplasm|Ann Arbor Stage III Non-Hodgkin Lymphoma|Ann Arbor Stage IV Non-Hodgkin Lymphoma|Histiocytic Sarcoma|Juvenile Xanthogranuloma|Langerhans Cell Histiocytosis|Malignant Glioma|Recurrent Childhood Rhabdomyosarcoma|Recurrent Ependymoma|Recurrent Ewing Sarcoma|Recurrent Glioma|Recurrent Hepatoblastoma|Recurrent Langerhans Cell Histiocytosis|Recurrent Malignant Germ Cel…	PROCEDURE: Biopsy|PROCEDURE: Biospecimen Collection|PROCEDURE: Bone Marrow Aspiration and Biopsy|PROCEDURE: Bone Scan|PROCEDURE: Computed Tomography|DRUG: Ensartinib|DRUG: Erdafitinib|OTHER: Laboratory Biomarker Analysis|DRUG: Larotrectinib Sulfate|PROCEDURE: Magnetic Resonance Imaging|PROCEDURE: Mutation Carrier Screening|DRUG: Olaparib|DRUG: Palbociclib|OTHER: Pharmacological Study|PROCEDURE: P…	Objective response rate (complete response/partial response), Response rates will be calculated as the percent of evaluable patients who are responders, and confidence intervals will be constructed using the Wilson score interval method., From enrollment to the end of treatment, up to 2 years on subprotocol|Proportion of pediatric patients whose advanced tumors have pathway alterations that can b…	Percentage of patients with grade 3 or 4 adverse events, Will be assessed by the National Cancer Institute Common Terminology Criteria for Adverse Events version 5.0. All patients who receive at least one dose of protocol therapy will be considered in the evaluation of toxicity., From enrollment to the end of treatment, up to 2 years on subprotocol|Incidence of research biopsy related target toxi…	Genomic landscape of advanced pediatric solid tumors, non-Hodgkin lymphomas, and histiocytic disorders, A descriptive analysis will be performed and will be summarized with simple summary statistics. This analysis will be descriptive in nature., Up to 4 years|Change in genomics in advanced pediatric cancers, A descriptive analysis will be performed and will be summarized with simple summary stati…	National Cancer Institute (NCI)		INTERVENTIONAL	Allocation: NON_RANDOMIZED|Intervention Model: PARALLEL|Masking: NONE|Primary Purpose: SCREENING	2017-07-31
NCT00217412	Vorinostat With or Without Isotretinoin in Treating Young Patients With Recurrent or Refractory Solid Tumors, Lymphoma, or Leukemia	https://clinicaltrials.gov/study/NCT00217412	COMPLETED	NO	Childhood Acute Promyelocytic Leukemia (M3)|Childhood Atypical Teratoid/Rhabdoid Tumor|Childhood Burkitt Lymphoma|Childhood Chronic Myelogenous Leukemia|Childhood Diffuse Large Cell Lymphoma|Childhood Immunoblastic Large Cell Lymphoma|Juvenile Myelomonocytic Leukemia|Recurrent Childhood Acute Lymphoblastic Leukemia|Recurrent Childhood Acute Myeloid Leukemia|Recurrent Childhood Grade III Lymphomat…	DRUG: vorinostat|DRUG: isotretinoin	Maximum tolerated dose (MTD) defined as the maximum dose at which fewer than one-third of patients experience dose-limiting toxicities DLT graded according to Common Terminology Criteria for Adverse Events (CTCAE) version 3.0, 28 days	The proportion of patients who demonstrate each polymorphism, Up to 4 years		National Cancer Institute (NCI)		INTERVENTIONAL	Allocation: NON_RANDOMIZED|Intervention Model: PARALLEL|Masking: NONE|Primary Purpose: TREATMENT	2005-08
NCT06625190	Alpha/Beta T and B Cell Depletion With Zoledronic Acid for Solid Tumors	https://clinicaltrials.gov/study/NCT06625190	NOT_YET_RECRUITING	NO	Neuroblastoma|Rhabdomyosarcoma|Synovial Sarcoma|Peripheral Nerve Sheath Tumors|Clear Cell Sarcoma|Alveolar Soft Part Sarcoma|Desmoplastic Small Round Cell Tumor|Chordoma|Rhabdoid Tumor|Epithelioid Sarcoma|Myoepithelial Tumor|Osteosarcoma|Ewing Sarcoma	DEVICE: Miltenyi CliniMACS Prodigy ® system|DRUG: Zoledronic acid	Disease-free survival rate, Determine the disease-free survival rate at 1 year post-transplant, 1 year post-transplant|Incidence of aGVHD, Determine the incidence of grade II-IV acute graft versus host disease (aGVHD), 2 years post-transplant	Disease-free survival rate, Determine the disease-free survival rate at 100 days post-transplant, 100 days post-transplant|Disease-free survival rate, Determine the disease-free survival rate at 2 years post-transplant, 2 years post-transplant|Overall survival rate, Determine the overall survival rate at 100 days post-transplant, 100 days post-transplant|Overall survival rate, Determine the overa…		University of Florida		INTERVENTIONAL	Allocation: NA|Intervention Model: SEQUENTIAL|Masking: NONE|Primary Purpose: TREATMENT	2025-02
NCT02124772	Study to Investigate Safety, Pharmacokinetic (PK), Pharmacodynamic (PD) and Clinical Activity of Trametinib in Subjects With Cancer or Plexiform Neurofibromas and Trametinib in Combination With Dabrafenib in Subjects With Cancers Harboring V600 Mutations	https://clinicaltrials.gov/study/NCT02124772	COMPLETED	YES	Cancer	DRUG: Trametinib|DRUG: Dabrafenib	Incidence of Treatment Emergent Adverse Events in Subjects Treated With Trametinib Monotherapy, Incidence of treatment emergent adverse events is defined as number of participants with adverse events (AEs) and serious adverse events (SAEs), including changes from baseline in vital signs and laboratory results qualifying and reported as AEs. The number of participants in each category is reported …	Trough Concentration (Ctrough) of Trametinib When Administered Alone and in Combination With Dabrafenib, Pharmacokinetic (PK) parameters were calculated based on trametinib plasma concentrations by using non-compartmental methods. Ctrough is defined as the observed plasma concentration just prior to the beginning of, or at the end, of a dosing interval., pre dose on Cycle 1 Day 15. The duration o…		Novartis Pharmaceuticals		INTERVENTIONAL	Allocation: NON_RANDOMIZED|Intervention Model: PARALLEL|Masking: NONE|Primary Purpose: TREATMENT	2015-01-15
NCT03618381	EGFR806 CAR T Cell Immunotherapy for Recurrent/Refractory Solid Tumors in Children and Young Adults	https://clinicaltrials.gov/study/NCT03618381	RECRUITING	NO	Pediatric Solid Tumor|Germ Cell Tumor|Retinoblastoma|Hepatoblastoma|Wilms Tumor|Rhabdoid Tumor|Carcinoma|Osteosarcoma|Ewing Sarcoma|Rhabdomyosarcoma|Synovial Sarcoma|Clear Cell Sarcoma|Malignant Peripheral Nerve Sheath Tumors|Desmoplastic Small Round Cell Tumor|Soft Tissue Sarcoma|Neuroblastoma	BIOLOGICAL: second generation 4-1BBζ EGFR806-EGFRt|BIOLOGICAL: second generation 4-1BBζ EGFR806-EGFRt and a second generation 4 1BBζ CD19-Her2tG	Estimate the maximum tolerated dose (MTD) or biologically effective dose and dose limiting toxicities (DLT), and describe the full toxicity profile of the two CAR T cell products, Type, frequency, severity, and duration of adverse events will be tabulated and summarized, 28 days|The number of successfully manufactured EGFR806 and EGFR806xCD19 CAR T cell products will be assessed, The number of su…	Number of Arm A and Arm B subjects with persistence of CAR T cells in the peripheral blood at each visit time point, Presence of CAR T cells in the peripheral blood will be assessed, 84 Days|Number of Arm A and Arm B subjects with persistence of CAR T cells in the bone marrow at each visit time point, Presence of CAR T cells in the bone marrow will be assessed, 84 days	To quantitate anti-tumor responses by measuring changes in tumor burden using disease-specific evaluations and describe survival characteristics following CAR T cell infusion, Standard imaging and bone marrow pathology will be used to determine disease response, 84 Days	Seattle Children's Hospital		INTERVENTIONAL	Allocation: NON_RANDOMIZED|Intervention Model: PARALLEL|Masking: NONE|Primary Purpose: TREATMENT	2019-06-18
NCT00036712	Light-Emitting Diode Therapy in Preventing Mucositis in Children Receiving Chemotherapy With or Without Radiation Therapy Before Bone Marrow Transplantation	https://clinicaltrials.gov/study/NCT00036712	UNKNOWN	NO	Chronic Myeloproliferative Disorders|Kidney Cancer|Leukemia|Lymphoma|Multiple Myeloma and Plasma Cell Neoplasm|Myelodysplastic Syndromes|Myelodysplastic/Myeloproliferative Neoplasms|Neuroblastoma|Oral Complications|Ovarian Cancer|Pain|Sarcoma	PROCEDURE: management of therapy complications|PROCEDURE: pain therapy	Mean change in oral mucositis index (OMI) score from baseline to maximum score within 14 days posttransplant|Mean change in pain score from baseline to maximum score within 14 days posttransplant|Proportion of patients not experiencing ulcerative mucositis within the first 14 days posttransplant	Time to heal		Medical College of Wisconsin		INTERVENTIONAL	Allocation: |Intervention Model: |Masking: |Primary Purpose: SUPPORTIVE_CARE	2002-01
NCT04483778	B7H3 CAR T Cell Immunotherapy for Recurrent/Refractory Solid Tumors in Children and Young Adults	https://clinicaltrials.gov/study/NCT04483778	ACTIVE_NOT_RECRUITING	NO	Pediatric Solid Tumor|Germ Cell Tumor|Retinoblastoma|Hepatoblastoma|Wilms Tumor|Rhabdoid Tumor|Carcinoma|Osteosarcoma|Ewing Sarcoma|Rhabdomyosarcoma|Synovial Sarcoma|Clear Cell Sarcoma|Malignant Peripheral Nerve Sheath Tumors|Desmoplastic Small Round Cell Tumor|Soft Tissue Sarcoma|Neuroblastoma|Melanoma	BIOLOGICAL: second generation 4-1BBζ B7H3-EGFRt-DHFR|BIOLOGICAL: second generation 4-1BBζ B7H3-EGFRt-DHFR(selected) and a second generation 4-1BBζ CD19-Her2tG|DRUG: Pembrolizumab	Assess the safety and tolerability of cellular immunotherapy utilizing ex-vivo expanded autologous T cells genetically modified to express B7H3-specific CAR (Arm A), Type, frequency, severity, and duration of adverse events will be tabulated and summarized, 28 days|Assess the safety and tolerability of cellular immunotherapy utilizing ex-vivo expanded autologous T cells genetically modified to ex…	Determine the duration of in vivo persistence of adoptively transferred T cells in the peripheral blood and compare engraftment between T cell products and treatment arms, Presence of CAR T cells in the peripheral blood will be assessed, 84 days|Determine the magnitude of in vivo persistence of adoptively transferred T cells in the peripheral blood and compare engraftment between T cell products,…	Evaluate for the presence of B7H3 CAR T cells in tumor tissue and/or normal tissue if a tissue biopsy, tumor biopsy, or resection is clinically indicated post-treatment, Tumor tissue, when obtained, will be assessed for the presence of adoptively transferred CAR T cells, 84 days|Evaluate B7H3 antigen expression in tumor tissue and/or normal tissue if a tissue biopsy, tumor biopsy, or resection is…	Seattle Children's Hospital		INTERVENTIONAL	Allocation: NON_RANDOMIZED|Intervention Model: SEQUENTIAL|Masking: NONE|Primary Purpose: TREATMENT	2020-07-13
NCT00569283	Donor Natural Killer Cell Infusion in Preventing Relapse or Graft Failure in Patients Who Have Undergone Donor Bone Marrow Transplant	https://clinicaltrials.gov/study/NCT00569283	COMPLETED	NO	Cancer	BIOLOGICAL: therapeutic allogeneic lymphocytes	Maximum tolerated dose of donor natural killer (NK) cells|Safety|Effectiveness of donor NK cell infusion in preventing tumor relapse and graft failure after HLA-haploidentical familial donor bone marrow transplantation			Asan Medical Center		INTERVENTIONAL	Allocation: |Intervention Model: |Masking: |Primary Purpose: TREATMENT	2007-05
NCT04897321	B7-H3-Specific Chimeric Antigen Receptor Autologous T-Cell Therapy for Pediatric Patients With Solid Tumors (3CAR)	https://clinicaltrials.gov/study/NCT04897321	RECRUITING	NO	Pediatric Solid Tumor|Osteosarcoma|Rhabdomyosarcoma|Neuroblastoma|Ewing Sarcoma|Wilms Tumor|Adrenocortical Cancer|Desmoplastic Small Round Cell Tumor|Germ Cell Cancer|Rhabdoid Tumor|Clear Cell Sarcoma|Hepatoblastoma|Melanoma|Carcinoma|Malignant Peripheral Nerve Sheath Tumors|Soft Tissue Sarcoma	DRUG: Fludarabine|DRUG: Cyclophosphamide|DRUG: MESNA|DRUG: B7-H3 CAR T cells	Safety of B7-H3-CAR T cells, A phase I design to determine the maximum tolerated dose (MTD) of autologous, B7-H3-CAR T cells. Four dose levels (3x10\^5/kg, 1x10\^6/kg, 3x10\^6/kg, and 1x10\^7/kg) will be evaluated., 6 weeks after B7-H3-CAR T cell infusion	Clinical Response, The number of patients with objective responses (complete response (CR) + partial response (PR)) determined by the Response Evaluation Criteria in Solid Tumors (RECIST) v1.1., 6 weeks after B7-H3-CAR T cell infusion		St. Jude Children's Research Hospital		INTERVENTIONAL	Allocation: NA|Intervention Model: SINGLE_GROUP|Masking: NONE|Primary Purpose: TREATMENT	2022-07-06
NCT02457650	T Cell Receptor-transduced T Cells Targeting NY-ESO-1 for Treatment of Patients With NY-ESO-1- Expressing Malignancies	https://clinicaltrials.gov/study/NCT02457650	UNKNOWN	NO	Bladder Carcinoma|Breast Cancer|Esophagus Carcinoma|Lung Cancer|Melanoma|Multiple Myeloma|Neuroblastoma|Ovarian Cancer|Synovial Sarcoma|Other Metastatic Solid Cancers	DRUG: Cyclophosphamide|DRUG: Fludarabine|BIOLOGICAL: Anti-NY ESO-1 TCR-transduced T cells	Number of participants with Adverse Events, To evaluate the safety and feasibility of the administration of anti-NY-ESO-1 TCR transduced T cells in patients with HLA-A2+ NY-ESO-1-expressing malignancies., 8 weeks	Number of participants with Clinical responses, To determine if the treatment can result in clinical regression of malignant tumors in the patients., 2 years		Shenzhen Second People's Hospital	Shenzhen Institute for Innovation and Translational Medicine	INTERVENTIONAL	Allocation: NA|Intervention Model: SINGLE_GROUP|Masking: NONE|Primary Purpose: TREATMENT	2015-04
NCT00084695	Umbilical Cord Blood for Stem Cell Transplantation in Treating Young Patients With Malignant or Nonmalignant Diseases	https://clinicaltrials.gov/study/NCT00084695	UNKNOWN	NO	Childhood Langerhans Cell Histiocytosis|Fanconi Anemia|Leukemia|Lymphoma|Myelodysplastic Syndromes|Neuroblastoma|Sarcoma|Unspecified Childhood Solid Tumor, Protocol Specific	BIOLOGICAL: anti-thymocyte globulin|DRUG: busulfan|DRUG: cyclophosphamide|DRUG: fludarabine phosphate|DRUG: melphalan|DRUG: methylprednisolone|RADIATION: radiation therapy	Impact of the use of umbilical cord blood as a source of hematopoietic stem cells|Comparison of the incidence of graft-vs-host disease with historical data|Comparison of the incidence of engraftment with historical data			Milton S. Hershey Medical Center		INTERVENTIONAL	Allocation: |Intervention Model: |Masking: NONE|Primary Purpose: TREATMENT	2003-09
NCT02378428	MIBG Therapy for Patients With MIBG Avid Tumors	https://clinicaltrials.gov/study/NCT02378428	ACTIVE_NOT_RECRUITING	NO	MIBG Avid Tumors	DRUG: MIBG	To determine the response rate to <131>I-MIBG treatment., Responses will be defined by comparison to baseline studies obtained prior to study therapy. Disease status will be evaluated using CT/MRI scans, MIBG scans, plain films, as well as bone marrow aspiration and biopsy as dictated by the primary malignant diagnosis. Imaging modalities should be the same for pre and post MIBG assessments to fa…			Nationwide Children's Hospital		INTERVENTIONAL	Allocation: NA|Intervention Model: SINGLE_GROUP|Masking: NONE|Primary Purpose: TREATMENT	2014-03
NCT00782145	A Web-Based Stem Cell Transplant Support System or Standard Care in Young Patients Undergoing Stem Cell Transplant and Their Families	https://clinicaltrials.gov/study/NCT00782145	COMPLETED	NO	Chronic Myeloproliferative Disorders|Leukemia|Lymphoma|Myelodysplastic Syndromes|Myelodysplastic/Myeloproliferative Neoplasms|Neuroblastoma|Ovarian Cancer|Psychosocial Effects of Cancer and Its Treatment|Sarcoma	OTHER: educational intervention|OTHER: informational intervention|OTHER: internet-based intervention|OTHER: questionnaire administration|OTHER: study of socioeconomic and demographic variables|OTHER: survey administration|PROCEDURE: psychosocial assessment and care|PROCEDURE: quality-of-life assessment|PROCEDURE: standard follow-up care	Effect of the Hematopoietic Stem Cell Transplantation Comprehensive Health Enhancement Support System (HSCT-CHESS) on health-related quality of life of the accompanying parent at study entry, day 45 and 3, 6, 9, and 12 months|Effect of HSCT-CHESS on family functioning as reported by the accompanying parent at study entry, 6, and 9 months|Effect of HSCT-CHESS on accompanying parent's knowledge and…	Potential mechanisms of action of HSCT-CHESS in improving parental activation, social support and/or coping skills at study entry and 6 and 9 months|Health-related quality of life of the patient as reported by both parent and child at study entry, day 45, 3, 6, 9, and 12 months		Tufts Medical Center	National Cancer Institute (NCI)	INTERVENTIONAL	Allocation: RANDOMIZED|Intervention Model: PARALLEL|Masking: |Primary Purpose: SUPPORTIVE_CARE	2008-06
NCT00003107	Interleukin-12 in Treating Patients With Hematologic Cancers or Solid Tumors	https://clinicaltrials.gov/study/NCT00003107	COMPLETED	NO	Breast Cancer|Chronic Myeloproliferative Disorders|Gestational Trophoblastic Tumor|Kidney Cancer|Leukemia|Lymphoma|Multiple Myeloma and Plasma Cell Neoplasm|Myelodysplastic Syndromes|Neuroblastoma|Ovarian Cancer|Testicular Germ Cell Tumor	BIOLOGICAL: recombinant interleukin-12				Indiana University School of Medicine	National Cancer Institute (NCI)	INTERVENTIONAL	Allocation: |Intervention Model: |Masking: |Primary Purpose: TREATMENT	1997-10
NCT00769613	Emergency Use of Donor Lymphocytes in Treating Patients Who Have Undergone Donor Stem Cell Transplant and Have Cytomegalovirus Infections	https://clinicaltrials.gov/study/NCT00769613	UNKNOWN	NO	Cancer	BIOLOGICAL: cytomegalovirus IE-1-specific cytotoxic T lymphocytes|BIOLOGICAL: cytomegalovirus pp65-specific cytotoxic T lymphocytes|BIOLOGICAL: therapeutic allogeneic lymphocytes|GENETIC: polymerase chain reaction|OTHER: flow cytometry|OTHER: immunological diagnostic method|OTHER: laboratory biomarker analysis	Safety|Toxicity	Time to development of cytomegalovirus (CMV)-specific immune reconstitution|CMV DNA levels|Time during post-infusion follow-up at which the dominant CMV pp65- and IE-1 epitopes for the donor is recognized by the cytotoxic T-cell lymphocytes (CTL)|Feasibility of CMV pp65- and IE-1 CTL culture after CMV vaccination of seronegative donors		Milton S. Hershey Medical Center	National Cancer Institute (NCI)	INTERVENTIONAL	Allocation: |Intervention Model: |Masking: NONE|Primary Purpose: SUPPORTIVE_CARE	2008-08
NCT00946283	Lactobacillus in Preventing Infection in Patients Undergoing a Donor Stem Cell Transplant for Hematologic Cancer or Myelodysplastic Syndrome	https://clinicaltrials.gov/study/NCT00946283	TERMINATED	NO	Breast Cancer|Chronic Myeloproliferative Disorders|Leukemia|Lymphoma|Multiple Myeloma and Plasma Cell Neoplasm|Myelodysplastic Syndromes|Myelodysplastic/Myeloproliferative Neoplasms|Neuroblastoma|Ovarian Cancer|Testicular Germ Cell Tumor	DIETARY_SUPPLEMENT: Lactobacillus rhamnosus GG	Safety as indicated by the lack of infection attributable to probiotic organisms, 3 years			Rutgers, The State University of New Jersey	National Cancer Institute (NCI)|Rutgers Cancer Institute of New Jersey	INTERVENTIONAL	Allocation: NA|Intervention Model: SINGLE_GROUP|Masking: NONE|Primary Purpose: SUPPORTIVE_CARE	2010-03
NCT00066599	Voriconazole in Preventing Fungal Infections in Children With Neutropenia After Chemotherapy	https://clinicaltrials.gov/study/NCT00066599	COMPLETED	NO	Kidney Cancer|Leukemia|Lymphoma|Multiple Myeloma and Plasma Cell Neoplasm|Myelodysplastic Syndromes|Myelodysplastic/Myeloproliferative Neoplasms|Neuroblastoma|Neutropenia|Sarcoma	DRUG: voriconazole				National Cancer Institute (NCI)		INTERVENTIONAL	Allocation: |Intervention Model: |Masking: NONE|Primary Purpose: SUPPORTIVE_CARE	2003-06
NCT00651716	T Cells in Predicting Acute Graft-Versus-Host Disease in Patients Undergoing Donor Stem Cell Transplant	https://clinicaltrials.gov/study/NCT00651716	TERMINATED	NO	Breast Cancer|Chronic Myeloproliferative Disorders|Gestational Trophoblastic Tumor|Leukemia|Lymphoma|Multiple Myeloma and Plasma Cell Neoplasm|Myelodysplastic Syndromes|Myelodysplastic/Myeloproliferative Neoplasms|Neuroblastoma|Ovarian Cancer|Testicular Germ Cell Tumor	OTHER: flow cytometry|OTHER: laboratory biomarker analysis|OTHER: Data Collection	Percentage of regulatory T-lymphocytes (Tregs) at engraftment, percentage of Treg subsets present in patient's blood before they undergo stem cell transplant, day of stem cell transplant	Association between Treg subsets and acute graft-vs.-host disease outcomes, Identify gut homing and skin homing Treg lymphocyte subsets and compare and contrast them to determine links between the Treg subsets and gut and/or skin acute graft-vs.-host-disease incidence, stage/grade, target organ involvement, and responsiveness to therapy., at stem cell transplant and at day 28		Vanderbilt-Ingram Cancer Center	National Cancer Institute (NCI)|National Institutes of Health (NIH)	OBSERVATIONAL	Observational Model: |Time Perspective: p	2006-12
NCT00813501	Immunologic Diagnostic Blood Test in Predicting Side-Effects in Patients Undergoing a Donor Stem Cell Transplant for Hematologic Cancer or Other Diseases	https://clinicaltrials.gov/study/NCT00813501	TERMINATED	NO	Chronic Myeloproliferative Disorders|Graft Versus Host Disease|Infection|Leukemia|Lymphoma|Multiple Myeloma and Plasma Cell Neoplasm|Myelodysplastic Syndromes|Myelodysplastic-Myeloproliferative Diseases|Neuroblastoma|Therapy-related Toxicity	BIOLOGICAL: immunosuppressive therapy|OTHER: immunological diagnostic method|PROCEDURE: allogeneic hematopoietic stem cell transplantation	Acute graft-versus-host disease (GVHD)|Grade of acute GVHD|Response criteria for treatment of acute GVHD|Chronic GVHD|Grade of chronic GVHD|Response criteria for treatment of chronic GVHD|Infections (i.e., bacterial, fungal, or viral)			City of Hope Medical Center	National Cancer Institute (NCI)	OBSERVATIONAL	Observational Model: |Time Perspective: p	2008-06
NCT00010283	Beclomethasone in Treating Patients With Graft-Versus-Host Disease of the Esophagus, Stomach, Small Intestine, or Colon	https://clinicaltrials.gov/study/NCT00010283	COMPLETED	NO	Breast Cancer|Chronic Myeloproliferative Disorders|Gestational Trophoblastic Tumor|Graft Versus Host Disease|Kidney Cancer|Leukemia|Lymphoma|Multiple Myeloma and Plasma Cell Neoplasm|Myelodysplastic Syndromes|Neuroblastoma|Ovarian Cancer|Testicular Germ Cell Tumor	DRUG: beclomethasone dipropionate				Fred Hutchinson Cancer Center	National Cancer Institute (NCI)	INTERVENTIONAL	Allocation: |Intervention Model: |Masking: |Primary Purpose: SUPPORTIVE_CARE	2000-07
NCT00293384	Aprepitant, Granisetron, & Dexamethasone in Preventing Nausea & Vomiting in Pts. Receiving Cyclophosphamide Before a Stem Cell Transplant	https://clinicaltrials.gov/study/NCT00293384	COMPLETED	YES	Breast Cancer|Chronic Myeloproliferative Disorders|Gestational Trophoblastic Tumor|Leukemia|Lymphoma|Multiple Myeloma and Plasma Cell Neoplasm|Myelodysplastic Syndromes|Myelodysplastic/Myeloproliferative Neoplasms|Nausea and Vomiting|Neuroblastoma|Ovarian Cancer|Testicular Germ Cell Tumor	DRUG: Aprepitant|DRUG: Cyclophosphamide|DRUG: Dexamethasone|DRUG: Granisetron hydrochloride	Proportion of Participants With Controlled Acute Vomiting, No episodes of vomiting and no rescue medication during first 24 hours after cyclophosphamide administration., at 0-24 hours	Delayed Vomiting Controlled, at 25-120 hours|Toxicity Grade 3, 4, or 5, at 0-120 hours	Overall Nausea Controlled, at 0-120 hours	Barbara Ann Karmanos Cancer Institute	National Cancer Institute (NCI)	INTERVENTIONAL	Allocation: NA|Intervention Model: SINGLE_GROUP|Masking: NONE|Primary Purpose: SUPPORTIVE_CARE	2004-10
NCT00900068	Blood Samples From Patients on a Clinical Trial to CINV During HSCT	https://clinicaltrials.gov/study/NCT00900068	TERMINATED	NO	Breast Cancer|Chronic Myeloproliferative Disorders|Gestational Trophoblastic Tumor|Leukemia|Lymphoma|Multiple Myeloma and Plasma Cell Neoplasm|Myelodysplastic Syndromes|Myelodysplastic/Myeloproliferative Neoplasms|Nausea and Vomiting|Neuroblastoma|Ovarian Cancer|Testicular Germ Cell Tumor	OTHER: immunoenzyme technique|OTHER: laboratory biomarker analysis|OTHER: medical chart review	Average, median, and mode for substance P levels at different times	Correlation of substance P levels with patient response (emesis or not)		OHSU Knight Cancer Institute	National Cancer Institute (NCI)	OBSERVATIONAL	Observational Model: |Time Perspective: p	2008-08
NCT00509691	Vaccine Therapy in Treating Patients Who Have Undergone a Donor Stem Cell Transplant and Have Cytomegalovirus Infection That Has Not Responded to Therapy	https://clinicaltrials.gov/study/NCT00509691	COMPLETED	NO	Cancer	BIOLOGICAL: cytomegalovirus pp65-specific cytotoxic T lymphocytes|GENETIC: polymerase chain reaction|OTHER: diagnostic laboratory biomarker analysis|OTHER: flow cytometry|OTHER: immunologic technique	Toxicity, 1 year|Treatment failure, 1 year|Safety, 1 year	Time to development of cytomegalovirus (CMV) specific immune reconstitution, 1 year|CMV DNA levels, 1 year|Time during post-infusion follow up at which the dominant CMV pp65 epitope for the donor is recognized by the cytotoxic t-cell lymphocyte recipient, 1 year		University of Louisville	Penn State University	INTERVENTIONAL	Allocation: NA|Intervention Model: SINGLE_GROUP|Masking: NONE|Primary Purpose: SUPPORTIVE_CARE	2007-06
NCT00617929	Antithymocyte Globulin, Clofarabine, and Rituximab in Treating Patients After an Unsuccessful Stem Cell Transplant	https://clinicaltrials.gov/study/NCT00617929	TERMINATED	YES	Cancer	BIOLOGICAL: anti-thymocyte globulin|BIOLOGICAL: rituximab|DRUG: clofarabine|PROCEDURE: stem cell transplantation	Rate of Sustained Donor Engraftment, Rate of Sustained Donor Engraftment is defined as the percent of paticipants with an absolute neutrophile count (ANC) of 500 or more without a subsequent graft rejection., Day 42 post transplantation|Survival at 100 Days Post Transplant, Percent of patients alive from beginning of study to Day 100 post transplantation, Day 100 post transplantation	Treatment-related Death, Percent of patients who died related to the treatment in this study., Day 100 post transplantation|Time to Primary Neutrophil Engraftment, Time to primary neutrophil engraftment is defined as the percent of patients with an absolute neutrophil count (ANC) of 500 or more neutrophils in a cubic millimeter of blood., Day 42 post transplantation|Survival, Percent of patients …		Masonic Cancer Center, University of Minnesota		INTERVENTIONAL	Allocation: NA|Intervention Model: SINGLE_GROUP|Masking: NONE|Primary Purpose: TREATMENT	2008-01
NCT00004230	Captopril in Treating Patients Undergoing Bone Marrow or Stem Cell Transplantation	https://clinicaltrials.gov/study/NCT00004230	COMPLETED	NO	Cancer	DRUG: captopril|DRUG: cyclophosphamide|PROCEDURE: autologous bone marrow transplantation|PROCEDURE: peripheral blood stem cell transplantation|RADIATION: radiation therapy				Northwestern University	National Cancer Institute (NCI)	INTERVENTIONAL	Allocation: RANDOMIZED|Intervention Model: |Masking: |Primary Purpose: SUPPORTIVE_CARE	1999-10
NCT01305200	Supersaturated Calcium Phosphate Rinse in Preventing Oral Mucositis in Young Patients Undergoing Autologous or Donor Stem Cell Transplant	https://clinicaltrials.gov/study/NCT01305200	COMPLETED	YES	Childhood Acute Lymphoblastic Leukemia in Remission|Childhood Acute Myeloid Leukemia in Remission|Childhood Chronic Myelogenous Leukemia|Childhood Myelodysplastic Syndromes|Chronic Eosinophilic Leukemia|Chronic Myelomonocytic Leukemia|Chronic Neutrophilic Leukemia|de Novo Myelodysplastic Syndromes|Disseminated Neuroblastoma|Juvenile Myelomonocytic Leukemia|Mucositis|Myelodysplastic/Myeloprolifera…	DRUG: supersaturated calcium phosphate rinse|OTHER: placebo|OTHER: questionnaire administration|PROCEDURE: quality-of-life assessment	Duration of Severe Oral Mucositis (WHO Grade 3 or 4), Mean days of severe (WHO Grade 3 or 4) Mucositis., Day -1 (day prior to stem cell infusion) to Day 20 following transplantation.	Incidence of Severe Oral Mucositis, Percentage of patients with Severe Oral Mucositis (WHO Grade 3 or 4) per arm., Day -1 (day prior to stem cell infusion) to Day 20 following transplantation.|Oral Mucositis Daily Questionnaire (OMDQ), Area under the curve (AUC) of the Oral Mucositis Daily Questionnaire (OMDQ) subscales, Day -1 (day prior to stem cell infusion) to Day 20 following transplantation…	Ancillary Validation Study of ChIMES, Day -1 (day prior to stem cell infusion) to Day 20 following transplantation.	Children's Oncology Group	National Cancer Institute (NCI)	INTERVENTIONAL	Allocation: RANDOMIZED|Intervention Model: PARALLEL|Masking: DOUBLE (PARTICIPANT, CARE_PROVIDER)|Primary Purpose: SUPPORTIVE_CARE	2011-03
NCT00109993	Campath-1H + FK506 and Methylprednisolone for GVHD	https://clinicaltrials.gov/study/NCT00109993	COMPLETED	NO	Breast Cancer|Chronic Myeloproliferative Disorders|Gestational Trophoblastic Tumor|Graft Versus Host Disease|Leukemia|Lymphoma|Multiple Myeloma and Plasma Cell Neoplasm|Myelodysplastic Syndromes|Myelodysplastic/Myeloproliferative Diseases|Neuroblastoma|Ovarian Cancer|Testicular Germ Cell Tumor	BIOLOGICAL: alemtuzumab|DRUG: methylprednisolone|DRUG: tacrolimus	Graft-vs-host disease response, 1, 2, 3, and 4 months	Incidence of serious infections by clinical, radiologic, and microbiologic assessments, 1,2,3, and 4 months		Case Comprehensive Cancer Center	National Cancer Institute (NCI)	INTERVENTIONAL	Allocation: NA|Intervention Model: SINGLE_GROUP|Masking: NONE|Primary Purpose: SUPPORTIVE_CARE	2005-01
NCT01077440	Presence of Donor-Derived DNA in Semen Samples From Cancer Survivors Who Underwent Donor Stem Cell Transplant	https://clinicaltrials.gov/study/NCT01077440	TERMINATED	NO	Cancer Survivor|Chronic Myeloproliferative Disorders|Leukemia|Lymphoma|Multiple Myeloma and Plasma Cell Neoplasm|Myelodysplastic Syndromes|Myelodysplastic/Myeloproliferative Neoplasms|Neuroblastoma|Testicular Germ Cell Tumor	GENETIC: DNA analysis|GENETIC: polymerase chain reaction|OTHER: flow cytometry|OTHER: laboratory biomarker analysis	Presence of donor-derived DNA in semen samples of male survivors of allogeneic hematopoietic stem cell transplantation, end of study			Vanderbilt University	National Cancer Institute (NCI)	OBSERVATIONAL	Observational Model: |Time Perspective: p	2010-02
NCT00408681	Lithium Carbonate in Treating Patients With Acute Intestinal Graft-Versus-Host-Disease (GVHD) After Donor Stem Cell Transplant	https://clinicaltrials.gov/study/NCT00408681	COMPLETED	YES	Accelerated Phase Chronic Myelogenous Leukemia|Adult Acute Lymphoblastic Leukemia in Remission|Adult Acute Myeloid Leukemia in Remission|Adult Acute Myeloid Leukemia With 11q23 (MLL) Abnormalities|Adult Acute Myeloid Leukemia With Inv(16)(p13;q22)|Adult Acute Myeloid Leukemia With t(15;17)(q22;q12)|Adult Acute Myeloid Leukemia With t(16;16)(p13;q22)|Adult Acute Myeloid Leukemia With t(8;21)(q22;q…	DRUG: lithium carbonate|OTHER: laboratory biomarker analysis	Functional Recovery, Functional recovery was defined as partial or complete resolution of gastrointestinal manifestations of acute graft-versus-host disease. Gastrointestinal manifestations of acute graft-versus-host disease include anorexia, nausea, vomiting, diarrhea, abdominal pain and bleeding. Complete response (CR) of intestinal GVHD was defined as the absence of any symptoms referable to i…	Duration of Treatment With the Study Product, Number of days from beginning of orally administered lithium carbonate to the end of orally administered lithium carbonate, Up to 6 months|Mucosal Anatomic Recovery, Endoscopic evaluation of improvement. Categories include 1) no improvement, 2) regenerative changes, 3) limited improvement, 4) partial improvement and 5) complete response. Endoscopic ma…	Agents Added to Treat GVHD More Than 3 Days After Enrollment, Any systemic medication given in an effort to control graft-versus-host disease, Up to 100 days after enrollment	Fred Hutchinson Cancer Center	National Cancer Institute (NCI)	INTERVENTIONAL	Allocation: NA|Intervention Model: SINGLE_GROUP|Masking: NONE|Primary Purpose: SUPPORTIVE_CARE	2006-06
NCT00082654	Study of the Emotional Needs of Caregivers of Stem Cell Transplantation Patients	https://clinicaltrials.gov/study/NCT00082654	COMPLETED	NO	Breast Cancer|Chronic Myeloproliferative Disorders|Gestational Trophoblastic Tumor|Leukemia|Lymphoma|Multiple Myeloma and Plasma Cell Neoplasm|Myelodysplastic Syndromes|Myelodysplastic/Myeloproliferative Diseases|Neuroblastoma|Ovarian Cancer|Psychosocial Effects of Cancer and Its Treatment|Testicular Germ Cell Tumor	PROCEDURE: psychosocial assessment and care				Fred Hutchinson Cancer Center	National Cancer Institute (NCI)	INTERVENTIONAL	Allocation: |Intervention Model: |Masking: |Primary Purpose:	2002-03
NCT00060372	Ipilimumab After Allogeneic Stem Cell Transplant in Treating Patients With Persistent or Progressive Cancer	https://clinicaltrials.gov/study/NCT00060372	COMPLETED	NO	Adult Acute Myeloid Leukemia With 11q23 (MLL) Abnormalities|Adult Acute Myeloid Leukemia With Inv(16)(p13;q22)|Adult Acute Myeloid Leukemia With t(15;17)(q22;q12)|Adult Acute Myeloid Leukemia With t(16;16)(p13;q22)|Adult Acute Myeloid Leukemia With t(8;21)(q22;q22)|Atypical Chronic Myeloid Leukemia, BCR-ABL1 Negative|Childhood Myelodysplastic Syndromes|Chronic Myelogenous Leukemia, BCR-ABL1 Posit…	DRUG: ipilimumab|DRUG: therapeutic allogeneic lymphocytes	Incidence of grade 3 and 4 acute GVHD based on NCI CTC, 60 days following administration of ipilimumab|Incidence of graft rejection following ipilimumab defined as the percentage of patients entered who demonstrate =< 10% donor T-cell chimerism, Post-infusion day 60|Autoimmune reaction defined as >= grade 3 dysfunction of a vital organ or the graft, Up to 5 years	Polyclonal T-cell activation monitored by clinical assessment and laboratory evidence (anti CD3, CD4, CD8) and markers of activation (anti CD69, CD25, CD44 and MHC class II), Up to 5 years|Incidence of extensive stage chronic GVHD, Post-infusion day 360|Disease response, Up to day 360 post ipilimumab infusion|Disease-free survival, Kaplan- Meier estimates of probability will be used., Up to day 3…		National Cancer Institute (NCI)		INTERVENTIONAL	Allocation: NA|Intervention Model: SINGLE_GROUP|Masking: NONE|Primary Purpose: TREATMENT	2003-04
NCT00003883	Itraconazole Compared With Fluconazole to Prevent Infections in Patients Undergoing Peripheral Stem Cell or Bone Marrow Transplantation	https://clinicaltrials.gov/study/NCT00003883	COMPLETED	NO	Cancer	DRUG: fluconazole|DRUG: itraconazole				Fred Hutchinson Cancer Center	National Cancer Institute (NCI)	INTERVENTIONAL	Allocation: RANDOMIZED|Intervention Model: |Masking: |Primary Purpose: SUPPORTIVE_CARE	1998-10
NCT00445731	A Structured Walking Program or Standard Therapy in Cancer Patients Undergoing a Donor Bone Marrow Transplant	https://clinicaltrials.gov/study/NCT00445731	COMPLETED	NO	Cancer	BEHAVIORAL: exercise intervention|PROCEDURE: management of therapy complications|PROCEDURE: observation	Difference in functional status as measured by Karnofsky performance scores at day 0 of allogeneic bone marrow transplantation and at day 100 post-transplantation	Survival at day 100 and at 1 year post-transplantation|Patient satisfaction with the suggested exercise regimen as measured by the Wilcoxon test using a 5-point rating scale		University of Minnesota		INTERVENTIONAL	Allocation: RANDOMIZED|Intervention Model: |Masking: |Primary Purpose: SUPPORTIVE_CARE	2002-05
NCT00014391	Ribavirin With or Without Monoclonal Antibody Therapy in Treating Patients Who Develop RSV Pneumonia Following Peripheral Stem Cell Transplantation	https://clinicaltrials.gov/study/NCT00014391	COMPLETED	NO	Cancer	BIOLOGICAL: palivizumab|DRUG: ribavirin				Fred Hutchinson Cancer Center	National Cancer Institute (NCI)	INTERVENTIONAL	Allocation: |Intervention Model: |Masking: |Primary Purpose: SUPPORTIVE_CARE	1999-02
NCT00049465	Standard Follow-up Compared With Extended Follow-up in Treating Patients Who Have Undergone Stem Cell Transplantation for Cancer	https://clinicaltrials.gov/study/NCT00049465	COMPLETED	NO	Cancer	PROCEDURE: fatigue assessment and management|PROCEDURE: management of therapy complications|PROCEDURE: psychosocial assessment and care				Fred Hutchinson Cancer Center	National Cancer Institute (NCI)	INTERVENTIONAL	Allocation: RANDOMIZED|Intervention Model: |Masking: |Primary Purpose: SUPPORTIVE_CARE	1998-08
NCT00110045	Caspofungin Acetate in Treating Aspergillosis in Patients With Hematologic Cancer or in Patients Who Have Undergone a Stem Cell Transplant	https://clinicaltrials.gov/study/NCT00110045	COMPLETED	NO	Cancer	DRUG: caspofungin acetate	Response rate as assessed by standard criteria after completion of study treatment	Response rate as assessed by standard and alternative criteria at 84 days and after completion of study treatment|Survival rate at 84 days|Safety		European Organisation for Research and Treatment of Cancer - EORTC		INTERVENTIONAL	Allocation: |Intervention Model: |Masking: NONE|Primary Purpose: SUPPORTIVE_CARE	2005-02
NCT00309907	Etanercept in Treating Young Patients With Idiopathic Pneumonia Syndrome After Undergoing a Donor Stem Cell Transplant	https://clinicaltrials.gov/study/NCT00309907	COMPLETED	YES	Accelerated Phase Chronic Myelogenous Leukemia|Blastic Phase Chronic Myelogenous Leukemia|Childhood Acute Lymphoblastic Leukemia in Remission|Childhood Acute Myeloid Leukemia in Remission|Childhood Chronic Myelogenous Leukemia|Childhood Myelodysplastic Syndromes|Chronic Phase Chronic Myelogenous Leukemia|de Novo Myelodysplastic Syndromes|Disseminated Neuroblastoma|Juvenile Myelomonocytic Leukemia…	BIOLOGICAL: etanercept|DRUG: methylprednisolone	Response of IPS (Idiopathic Pneumonia Syndrome) to Etanercept Plus Corticosteroid Therapy by Day 28., Response to therapy is defined as survival to Day 28 of study, PLUS complete discontinuation all supplemental oxygen support by Day 28 of study. Subjects must be able to remain off all supplemental oxygen support for \> 72 consecutive hours. Subjects who discontinue supplemental oxygen within the…	Survival Rate, Estimated Day 56 survival rate following initiation of etanercept + corticosteroid therapy for patients with IPS., Up to day 56|Estimate Percentage Pulmonary Response in Patients With IPS Treated With Etanercept + Corticosteroid Therapy, Pulmonary response is defined as alive \& come off of oxygen ., up to day 56|Toxicity of Etanercept Plus Corticosteroid Therapy Using the Common T…		Children's Oncology Group	National Cancer Institute (NCI)	INTERVENTIONAL	Allocation: NA|Intervention Model: SINGLE_GROUP|Masking: NONE|Primary Purpose: TREATMENT	2006-04
NCT00378781	Heparin or M-EDTA in Preventing Catheter-Related Infections and Blockages in Patients at High Risk for a Catheter-Related Infection	https://clinicaltrials.gov/study/NCT00378781	WITHDRAWN	NO	Cancer	DRUG: Heparin|DRUG: Minocycline-EDTA	Incidence of catheter-related infections during the study period (3 months), 3 months	Incidence of catheter occlusions during periods of prophylaxis (e.g., time period in which the catheter is locked with heparin or minocycline hydrochloride and edetate calcium disodium [M-EDTA]), 3 months		M.D. Anderson Cancer Center	National Cancer Institute (NCI)	INTERVENTIONAL	Allocation: RANDOMIZED|Intervention Model: SINGLE_GROUP|Masking: TRIPLE (PARTICIPANT, CARE_PROVIDER, INVESTIGATOR)|Primary Purpose: SUPPORTIVE_CARE
NCT00795769	Ondansetron in Preventing Nausea and Vomiting in Patients Undergoing Stem Cell Transplant	https://clinicaltrials.gov/study/NCT00795769	COMPLETED	YES	Accelerated Phase Chronic Myelogenous Leukemia|Adult Acute Lymphoblastic Leukemia in Remission|Adult Acute Myeloid Leukemia in Remission|Adult Acute Myeloid Leukemia With 11q23 (MLL) Abnormalities|Adult Acute Myeloid Leukemia With Inv(16)(p13;q22)|Adult Acute Myeloid Leukemia With t(15;17)(q22;q12)|Adult Acute Myeloid Leukemia With t(16;16)(p13;q22)|Adult Acute Myeloid Leukemia With t(8;21)(q22;q…	DRUG: ondansetron|OTHER: survey administration|PROCEDURE: management of therapy complications	Reduction in Rates of Nausea or Vomiting After Ondansetron (Compared to FHCRC Historical Rates), Nausea Multinational Association of Supportive Care in Cancer Antiemesis Tool™ (MAT). Increased MAT scores represent worse outcome (score 0-10). Vomiting represented as present or absent., Baseline up to 120 minutes			Fred Hutchinson Cancer Center		INTERVENTIONAL	Allocation: NA|Intervention Model: SINGLE_GROUP|Masking: NONE|Primary Purpose: SUPPORTIVE_CARE	2008-08-08
NCT00799461	Internet-Based Program With or Without Telephone-Based Problem-Solving Training in Helping Long-Term Survivors of Hematopoietic Stem Cell Transplant Cope With Late Complications	https://clinicaltrials.gov/study/NCT00799461	COMPLETED	NO	Accelerated Phase Chronic Myelogenous Leukemia|Adult Acute Lymphoblastic Leukemia in Remission|Adult Acute Myeloid Leukemia in Remission|Adult Acute Myeloid Leukemia With 11q23 (MLL) Abnormalities|Adult Acute Myeloid Leukemia With Inv(16)(p13;q22)|Adult Acute Myeloid Leukemia With t(15;17)(q22;q12)|Adult Acute Myeloid Leukemia With t(16;16)(p13;q22)|Adult Acute Myeloid Leukemia With t(8;21)(q22;q…	OTHER: internet-based intervention|OTHER: questionnaire administration|PROCEDURE: psychosocial assessment and care|PROCEDURE: assessment of therapy complications|PROCEDURE: management of therapy complications|PROCEDURE: fatigue assessment and management|OTHER: counseling intervention	Aggregate number of targeted problems, At 6 months|Reach of web-based intervention (second, phase III/IV study only), As indicated by proportion logging on the website content for males (targeting 50%), older (targeting 50% over age 55), and geographically underserved participants (targeting 20% rural residents as indicated by zip code), as well as percent who logon to the study website content a…	Mean z score combining the Vitality and Physical Function subscales of the SF-36, At 6 months|Mean z score combining the Symptom Checklist 90-R Depression scale and the Cancer and Treatment Distress - Uncertainty subscale, At 6 months|Total health care utilization behaviors, At 6 months|Long-term fatigue and distress of survivors compared with controls (second, phase III/IV study only), At 6 mont…		Fred Hutchinson Cancer Research Center/University of Washington Cancer Consortium	National Cancer Institute (NCI)	INTERVENTIONAL	Allocation: RANDOMIZED|Intervention Model: FACTORIAL|Masking: SINGLE|Primary Purpose: SUPPORTIVE_CARE	2008-08
NCT00357084	Methotrexate and Glucocorticoids in Treating Patients With Newly Diagnosed Acute Graft-Versus-Host Disease After Donor Stem Cell Transplant	https://clinicaltrials.gov/study/NCT00357084	COMPLETED	NO	Cancer	DRUG: methotrexate|DRUG: methylprednisolone|DRUG: prednisone	Proportion of patients treated with a methylprednisolone-equivalent glucocorticoid dose ≤ 0.75 mg/kg on day 28 after initiation of systemic glucocorticoid therapy for acute graft-versus-host disease (GVHD)	Proportion of patients in whom methotrexate (MTX) had to be discontinued because of toxicity|Incidence of severe acute GVHD (grades III or IV)|Incidence of extensive chronic GVHD|Incidence of secondary systemic immunosuppressive therapy|Cumulative corticosteroid use over 1 year|Nonrelapsing mortality at 1 year|Incidence of invasive mold infections|Incidence of recurrent/progressive malignancy|Cum…		Fred Hutchinson Cancer Center	National Cancer Institute (NCI)	INTERVENTIONAL	Allocation: |Intervention Model: |Masking: |Primary Purpose: SUPPORTIVE_CARE	2006-05
NCT00248547	Aprepitant in Preventing Nausea and Vomiting in Patients Who Are Undergoing a Stem Cell Transplant	https://clinicaltrials.gov/study/NCT00248547	COMPLETED	YES	Cancer	DRUG: aprepitant|DRUG: dexamethasone|DRUG: ondansetron|DRUG: placebo	Number of Emesis Free Participants During the Study Period., To compare the efficacy of aprepitant plus standard therapy to placebo plus standard therapy in control of nausea and vomiting during conditioning therapy for autologous or allogeneic hematopoietic stem cell transplantation (HSCT) as defined by the number of retch/emesis free days during the study period, Up to three weeks	Safety in Transplant Population, To assess the safety of aprepitant in the bone marrow transplant population, Up to three weeks|Effects on Nausea, Appetite and Taste Changes, To assess the effects of aprepitant on nausea, appetite, and taste changes, (via visual analogue scale \[VAS\]), nutritional intake, and mucositis in the bone marrow transplant population., Up to three weeks|Pharmacokinetic …		OHSU Knight Cancer Institute		INTERVENTIONAL	Allocation: RANDOMIZED|Intervention Model: PARALLEL|Masking: QUADRUPLE (PARTICIPANT, CARE_PROVIDER, INVESTIGATOR, OUTCOMES_ASSESSOR)|Primary Purpose: SUPPORTIVE_CARE	2004-05
NCT00008359	Caspofungin Acetate Compared With Amphotericin B Liposomal in Treating Patients With Persistent Fever and Neutropenia Following Cancer Treatment	https://clinicaltrials.gov/study/NCT00008359	COMPLETED	NO	Cancer	DRUG: caspofungin acetate|DRUG: liposomal amphotericin B				Memorial Sloan Kettering Cancer Center	National Cancer Institute (NCI)	INTERVENTIONAL	Allocation: RANDOMIZED|Intervention Model: |Masking: DOUBLE|Primary Purpose: SUPPORTIVE_CARE	2000-08
NCT00898612	Early Detection of Graft-Versus-Host Disease in Patients Undergoing a Donor Bone Marrow Transplant	https://clinicaltrials.gov/study/NCT00898612	WITHDRAWN	NO	Lymphoma		Identification of changes in the transcriptome or proteome expression prior to clinical manifestations of graft-versus-host disease (GVHD) in patient blood samples, Once a minimum of 20 patients have been enrolled and clinically are beyond their period of risk of developing acute GVHD, samples from at least 5 patients who have developed acute GVHD are compared to samples from at least 5 patients …	Characterization of changes in the expression patterns which are predictive of clinically significant GVHD, Patient beyond period of risk for developing acute GVHD|Development of reliable tests to predict GVHD in time for early intervention, Patient beyond period of risk for developing acute GVHD		Mayo Clinic	National Cancer Institute (NCI)	OBSERVATIONAL	Observational Model: |Time Perspective: p	2008-03
NCT00003538	Prevention of Graft-Versus-Host Disease in Patients Undergoing Bone Marrow Transplantation	https://clinicaltrials.gov/study/NCT00003538	COMPLETED	NO	Cancer	BIOLOGICAL: graft versus host disease prophylaxis/therapy|PROCEDURE: allogeneic bone marrow transplantation				Sidney Kimmel Comprehensive Cancer Center at Johns Hopkins	National Cancer Institute (NCI)	INTERVENTIONAL	Allocation: |Intervention Model: |Masking: |Primary Purpose: SUPPORTIVE_CARE	1997-03
NCT01558778	Mechanical Stimulation in Preventing Bone Density Loss in Patients Undergoing Donor Stem Cell Transplant	https://clinicaltrials.gov/study/NCT01558778	WITHDRAWN	NO	Accelerated Phase Chronic Myelogenous Leukemia|Adult Acute Lymphoblastic Leukemia in Remission|Adult Acute Myeloid Leukemia in Remission|Adult Acute Myeloid Leukemia With 11q23 (MLL) Abnormalities|Adult Acute Myeloid Leukemia With Del(5q)|Adult Acute Myeloid Leukemia With Inv(16)(p13;q22)|Adult Acute Myeloid Leukemia With t(15;17)(q22;q12)|Adult Acute Myeloid Leukemia With t(16;16)(p13;q22)|Adult…	PROCEDURE: management of therapy complications|PROCEDURE: musculoskeletal complications management/prevention	Refinement of mechanical stimulation protocol, Best time of day for treatment, staff involvement, etc., From hospital admission to 100 days post-HCT|Adherence with treatment, From hospital admission to 100 days post-HCT|Effective data collection tools and data points, From hospital admission to 100 days post-HCT			Roswell Park Cancer Institute		INTERVENTIONAL	Allocation: NA|Intervention Model: SINGLE_GROUP|Masking: NONE|Primary Purpose: SUPPORTIVE_CARE	2012-05
